# Supplementary material for: Faecal microbiota differences between an autochthonous pig breed and a commercial line
Source: Sci Rep. 2025 Sep 1;15:32176. doi: 10.1038/s41598-025-13460-y (PMC12402455; doi:10.1038/s41598-025-13460-y)
Supplement: Supplementary file 1 — Supplementary Material 1 [file 41598_2025_13460_MOESM1_ESM.xlsx]

## Sheet: Breed
Pathways	Mean_CB	SD_CB	Mean_NS	SD_NS	p_value_Breed
1,4-dihydroxy-6-naphthoate_biosynthesis_I	0.015490729008797334	0.0046311826488741525	0.025812110185349194	0.017864083847406242	0.04216934392616239
1,4-dihydroxy-6-naphthoate_biosynthesis_II	0.024632322275620403	0.0059198987300686495	0.04681099236385723	0.03563242074601859	9.79908e+09
4-deoxy-L-threo-hex-4-enopyranuronate_degradation	0.2927829907815279	0.04347179476824133	0.3582884257009536	0.03548131675635583	5.34316e+11
8-amino-7-oxononanoate_biosynthesis_I	0.1592801962093956	0.050927038860082555	0.20412533317980225	0.056727935510341054	0.0388864851111906
Calvin-Benson-Bassham_cycle	0.8262572858199824	0.038777305280448676	0.8959493316936574	0.03533406176486023	6.28423e+10
D-fructuronate_degradation	0.34858472434530524	0.05873048763049623	0.4082333232380593	0.04190758119713692	0.005301383004087628
D-galacturonate_degradation_I	0.19857730247320007	0.044694384993880745	0.24810891542236882	0.05210469650185595	0.008112660290520601
L-arginine_biosynthesis_III_(via_N-acetyl-L-citrulline)	0.19848793224733208	0.04677944906629604	0.2473056219645833	0.05419783720740124	0.00899066811255404
L-histidine_biosynthesis	0.5644959967511182	0.0490657205443221	0.5938104034725734	0.038869046217923094	0.0388864851111906
L-isoleucine_biosynthesis_II	0.7519281509986857	0.08835701783585491	0.8473269810478207	0.04427068584046541	3.73081e+11
L-isoleucine_biosynthesis_III	0.6276454275118827	0.09123271126886158	0.7205985288244009	0.04322571638888112	1.24843e+12
L-isoleucine_biosynthesis_IV	0.7433653575643984	0.07175349542833455	0.82016621492468	0.03807830435411534	3.10347e+10
L-isoleucine_biosynthesis_I_(from_threonine)	0.6997883007464685	0.08612816258982857	0.7929957754427355	0.03991524988099919	2.12673e+10
L-leucine_degradation_I	0.011714931812152676	0.006535221639685773	0.007136449689111953	0.006668799938488114	0.023322807574419915
L-rhamnose_degradation_I	0.10163475661586642	0.026228566573262224	0.1267150934370335	0.034942014118235144	0.027789865992195097
L-valine_biosynthesis	0.6997883007464685	0.08612816258982857	0.7929957754427355	0.03991524988099919	2.12673e+10
NAD_salvage_pathway_II	0.01666577623603234	0.021525597142402084	0.009714071479022581	0.01437087042016237	0.045676549698815135
S-adenosyl-L-methionine_cycle_I	0.6671127308235298	0.05109798712944775	0.7234937229464787	0.038370596370218044	0.0018600903820414558
TCA_cycle_VII_(acetate-producers)	0.05283925925387237	0.012464408159806784	0.09091615887458314	0.056538767882942854	0.0011179599378621308
UDP-2,3-diacetamido-2,3-dideoxy-&alpha;-D-mannuronate_biosynthesis	0.005259577528460475	0.001987191705475066	0.003667777609155504	0.0018892990642931189	0.010995878850293675
UDP-N-acetyl-D-glucosamine_biosynthesis_I	0.5240571807679476	0.039683994071335944	0.486812880847343	0.04135672971962673	0.023322807574419915
adenine_and_adenosine_salvage_III	0.8360925289995081	0.03453344472384766	0.7795044789533925	0.052172491242006847	7.4858e+11
anhydromuropeptides_recycling	0.40726475970271286	0.10288901547781441	0.2872879926216579	0.10633613257464179	0.0016421447576482012
aromatic_biogenic_amine_degradation_(bacteria)	0.0013906436705404255	0.0014815719832477516	8.90348e+11	0.0011198013058830393	0.045676549698815135
aspartate_superpathway	0.42389553801677576	0.04852057161833042	0.35797147487861236	0.042185374592129114	2.73756e+12
biotin_biosynthesis_I	0.153825999764114	0.045723424040461515	0.19499294694504118	0.04718360310730496	0.025474231359393622
creatinine_degradation_II	0.0010426038088176058	5.77303e+11	5.95178e+11	5.37128e+11	0.03134794178116731
fatty_acid_salvage	0.0019816924962956263	0.002200017737187664	0.004317196470328074	0.0038552867998605466	0.03501498101966251
glucose_and_glucose-1-phosphate_degradation	0.007833311235565509	0.006528906581881035	0.01589563587717602	0.013049157686678343	0.013374925153144205
glycolysis_II_(from_fructose_6-phosphate)	0.7916071235733753	0.030901101194529174	0.7052936317725981	0.12276202141390898	0.021326545987543293
gondoate_biosynthesis_(anaerobic)	0.999643298517027	0.0667978797002399	0.9478585010328108	0.05209079159177792	0.0388864851111906
guanosine_ribonucleotides_de_novo_biosynthesis	0.8151451495969558	0.020816054187064222	0.7959180822875016	0.03439545665391211	0.045676549698815135
lactose_and_galactose_degradation_I	0.02872167058953464	0.018097255897221554	0.01219528627940954	0.007515941983030472	0.0037930854163511075
methylphosphonate_degradation_I	0.009182068992797134	0.0046523485280274834	0.00590950138786617	0.003751115289151749	0.03581740913224602
mevalonate_pathway_I	0.10890876099915654	0.05056331308389373	0.07432384412989569	0.05816142995875037	0.045676549698815135
myo-inositol_degradation_I	5.24187e+10	5.56122e+11	0.002034788171486429	0.0024635153188395675	0.04948105725813
norspermidine_biosynthesis	1.71568e+11	5.51591e+10	0.0038737670232992572	0.0118625014384113	0.0032188863182488116
peptidoglycan_biosynthesis_V_(&beta;-lactam_resistance)	0.10020969695521051	0.06605357198085976	0.03639135517262276	0.03141332792336851	0.0016421447576482012
preQ0_biosynthesis	0.44831530028742844	0.06125871358784476	0.48099551284959746	0.045679552728756054	0.0494189704354309
pyrimidine_deoxyribonucleotide_phosphorylation	0.5135321509610979	0.0567417858972147	0.4655793081042926	0.06651553188076585	0.032951668608223635
pyrimidine_deoxyribonucleotides_de_novo_biosynthesis_II	0.565760152006274	0.02376870091308534	0.5407345395738565	0.044846467543604676	0.021326545987543293
pyruvate_fermentation_to_acetate_and_lactate_II	0.9258805525828431	0.04232564520353857	0.8816466365169797	0.05995876712889276	0.0194766034123988
pyruvate_fermentation_to_isobutanol_(engineered)	0.664813031898758	0.11540352246737386	0.7653932399603587	0.053364621128321646	0.0037930854163511075
reductive_acetyl_coenzyme_A_pathway	0.011387210847111294	0.004920935169480234	0.017946050598614777	0.011125123867402128	0.027789865992195097
superpathway_of_L-aspartate_and_L-asparagine_biosynthesis	0.7054315796066831	0.03401695185997862	0.7539176173075026	0.03027671810940461	2.01397e+12
superpathway_of_L-isoleucine_biosynthesis_I	0.7582676971798553	0.05735731102301942	0.8204532803685686	0.02929720791791578	1.46776e+12
superpathway_of_L-lysine,_L-threonine_and_L-methionine_biosynthesis_I	0.4675886108797875	0.043895992777955806	0.4024198755788976	0.04595955576137758	4.92526e+11
superpathway_of_branched_amino_acid_biosynthesis	0.7021818111822161	0.07694020868408476	0.7752883917420438	0.03284445741278433	2.35079e+12
superpathway_of_geranylgeranyldiphosphate_biosynthesis_I_(via_mevalonate)	0.14397700948610737	0.0642792805899191	0.09920066242720492	0.07308944019851799	0.045676549698815135
superpathway_of_guanosine_nucleotides_de_novo_biosynthesis_I	0.6183686132538954	0.055053234063442806	0.5722849338690356	0.062442263729189366	0.0388864851111906
superpathway_of_guanosine_nucleotides_de_novo_biosynthesis_II	0.652953231097291	0.04671182781709692	0.6136339151141839	0.059705163371178094	0.0494189704354309
superpathway_of_heme_biosynthesis_from_uroporphyrinogen-III	0.015681202150755625	0.005721465270746329	0.02604776341841939	0.017430794461685578	0.00899066811255404
superpathway_of_hexitol_degradation_(bacteria)	0.09605797548877737	0.04837483736562639	0.05646409560201771	0.025515697591329854	0.013374925153144205
superpathway_of_hexuronide_and_hexuronate_degradation	0.15693129664863237	0.0322460883721674	0.1941156501071909	0.032897078275097316	0.003382050205993547
superpathway_of_menaquinol-8_biosynthesis_II	0.06304495388326346	0.012795224947063049	0.1029166719243437	0.05791797379424453	0.0018600903820414558
superpathway_of_polyamine_biosynthesis_II	0.05881023924721554	0.019382592647894496	0.07208960037502474	0.017391595377225615	0.027789865992195097
superpathway_of_pyrimidine_deoxyribonucleoside_salvage	0.5191977236283984	0.031926833837511645	0.4839741652695924	0.038931858546447214	0.004247429215068734
superpathway_of_pyrimidine_deoxyribonucleotides_de_novo_biosynthesis_(E._coli)	0.5583166889959067	0.02309503678389771	0.5321370973039912	0.042500548664427644	0.014721408486717484
superpathway_of_sulfur_oxidation_(Acidianus_ambivalens)	0.028465967101362552	0.007232093182390957	0.04630497919684709	0.029143888332187343	0.006577251955357494
superpathway_of_thiamin_diphosphate_biosynthesis_I	0.39093845317862	0.03443318968797631	0.4321035535368573	0.05699065549129735	0.017764524959646567
taxadiene_biosynthesis_(engineered)	0.5018546453509701	0.09397320233968827	0.33427685140854546	0.12174144923181919	1.24843e+12
tetrapyrrole_biosynthesis_II_(from_glycine)	0.18045115439187553	0.05709771502037335	0.22530956967937432	0.04550886735560101	0.016182070183354647
tetrapyrrole_biosynthesis_I_(from_glutamate)	0.201395187989586	0.061385098207329014	0.24919912740149555	0.04858690056322361	0.017764524959646567
thiazole_biosynthesis_I_(E._coli)	0.2982893023821213	0.04345327389100497	0.35773742592260277	0.06065941916787226	0.0014471923517282242

## Sheet: Breed and Time point
Pathways	Mean_CB_T0	SD_CB_T0	Mean_CB_T1	SD_CB_T1	Mean_CB_T2	SD_CB_T2	Mean_NS_T0	SD_NS_T0	Mean_NS_T1	SD_NS_T1	Mean_NS_T2	SD_NS_T2	p_value_Breed_Time_point
(5Z)-dodec-5-enoate_biosynthesis	0.23565652019216174	0.0729287044326177	0.2533629266197151	0.055576711915089116	0.0992836255313174	0.031946013373410305	0.33010322146843507	0.12184188174220122	0.24397353562269444	0.12144277486793724	0.19347198038642852	0.09792160763790352	0.003837885451386614
1,4-dihydroxy-2-naphthoate_biosynthesis_I	0.030934761679678527	0.02528430400599825	0.037160799275385174	0.013256594506467472	0.004741201277923999	0.0018393181260173553	0.052007864537741436	0.04021186814554455	0.027177416352378494	0.021473941907819517	0.016779250064852036	0.024909129214569288	0.0026460333984739113
1,4-dihydroxy-6-naphthoate_biosynthesis_II	0.02769141277417065	0.006670376743906237	0.02634642999927782	0.0031326693619854592	0.01985912405341274	0.004645811938664058	0.04196720664559545	0.008373311127174633	0.056621101619742764	0.059555784658493226	0.04184466882623348	0.025424063636282617	0.005712636020562889
4-aminobutanoate_degradation_V	0.05102826982477478	0.011218030247888394	0.04451944041163681	0.012205194830419899	0.017351137613932813	0.004104899269508984	0.03901732635001455	0.013184304251933315	0.0481380864513115	0.029798069524917606	0.0216790711996161	0.0038065620946843826	7.61826e+11
4-deoxy-L-threo-hex-4-enopyranuronate_degradation	0.3314332866522834	0.038227799773530094	0.26900237397405463	0.02764127253960347	0.2779133117182458	0.037594808670964645	0.3530699194782858	0.04494551631395908	0.3502114129689173	0.027894633433375435	0.3715839446556577	0.03565769505851098	0.0010066963008549883
5-aminoimidazole_ribonucleotide_biosynthesis_I	0.9110554715482508	0.02046460300177842	0.8809052547548143	0.013532729432122454	0.9373113289138101	0.018333700066178526	0.8889595955372082	0.051490460526222775	0.9216635477526063	0.038307055085561224	0.9165691689035285	0.022230468615374047	0.008665927690910713
5-aminoimidazole_ribonucleotide_biosynthesis_II	0.9291642066280574	0.025359748495119856	0.8924153852717512	0.014197555477094902	0.9492001134284248	0.01873995176167106	0.8948795558563872	0.05572785230424893	0.9397271249068669	0.044907765340122356	0.9257400691196955	0.026378604733013674	0.01418355919725088
6-hydroxymethyl-dihydropterin_diphosphate_biosynthesis_I	0.551383265669645	0.0458752299387657	0.6120824338772628	0.03683299380989846	0.6994171173001802	0.05899508296166222	0.567736879415713	0.03133871977415703	0.543182361129646	0.02842387737220125	0.6430807766187133	0.03483552227210063	3.19185e+11
6-hydroxymethyl-dihydropterin_diphosphate_biosynthesis_III_(Chlamydia)	0.5282121943056973	0.04616734463510827	0.5964073330819154	0.035830516815434595	0.6358232446058367	0.050838579810906316	0.5586571718361151	0.04198332569399488	0.5384458512513021	0.03974278650281402	0.6063929097030456	0.030735082135448757	0.0024224183143618525
8-amino-7-oxononanoate_biosynthesis_I	0.18968247665466845	0.04462720916943885	0.1856166061433533	0.022051970020536292	0.1025415058301651	0.022890004178904567	0.23968162633420292	0.05544008862437255	0.18945246360534454	0.04223795065242418	0.1832419095998593	0.06333231286137818	0.0034565878076003387
ADP-L-glycero-&beta;-D-manno-heptose_biosynthesis	0.03910387756695087	0.019136365002996876	0.05036476323058914	0.012158400871211207	0.017249211625698677	0.0035428178522000165	0.06223503312982599	0.037957889366308874	0.06721785548442728	0.06252028924771602	0.03896156592708135	0.031678503260588506	0.011234123682754314
Bifidobacterium_shunt	0.4021777680622517	0.044929946891003075	0.37194711886995924	0.04819057802447258	0.1854091852677075	0.053478805856991433	0.26110987453587176	0.06906584488252186	0.36007612887737306	0.15403997109619558	0.21625323897693174	0.027486154970131876	4.03117e+11
CMP-3-deoxy-D-manno-octulosonate_biosynthesis_I	0.2654692238708187	0.04622195260926617	0.3463248037686399	0.05458020368813314	0.41823129908433676	0.06603885080277712	0.3364304755712318	0.04250250930478973	0.3098435141442162	0.09288768000382767	0.385759168278535	0.0505316347498086	0.004435807712465378
CMP-legionaminate_biosynthesis_I	0.04844011006876608	0.01597039310100049	0.04091830760509843	0.0169534725261351	0.007192649930675459	0.0027608808318933913	0.0729862632045647	0.030936787495128994	0.04824139610612741	0.028781514583670374	0.03198142529705002	0.03299027834398217	0.0017669464940497609
CMP-pseudaminate_biosynthesis	0.0038567387869457618	0.0014732053921316384	0.00445976566727932	0.0016516493094022094	0.0011876005977003961	0.0010401505111789	0.002518545285040797	0.0024946011131747265	0.012319340856017012	0.01841140001945484	0.006971838724864964	0.009829238132883507	0.012810513407689439
Calvin-Benson-Bassham_cycle	0.8325268914726408	0.04449977513900537	0.7968169807289062	0.034667704991321456	0.8494279852583999	0.012115167738633902	0.9201352716988045	0.02424565411130136	0.8837350842135319	0.03732471330962744	0.8839776391686358	0.035943199067273196	3.83462e+12
D-fructuronate_degradation	0.37722748155766883	0.0480352578033301	0.3030414258794036	0.03372273545661478	0.36548526559884326	0.06589910871812574	0.40161121354123436	0.03559034795547318	0.40057854923188335	0.03753685897414912	0.4225102069410602	0.055572686450315614	0.021012641397977483
D-galacturonate_degradation_I	0.22900047401116674	0.04770659109785009	0.2020524434523642	0.02967558170241409	0.16467898995606925	0.03267316982622785	0.2677242711800446	0.029751185275364526	0.26103079105994337	0.06305171772350476	0.21557168402711846	0.051268754230054545	0.006198845821295611
D-glucarate_degradation_I	0.028635101512711616	0.0051040993517059915	0.02946237000424122	0.0061372186274923305	0.010738735205383463	0.0031207068384671594	0.02007613193746521	0.005135884536511486	0.02150990621141691	0.013088589652870552	0.010897600204427432	0.0057056821952767055	6.69771e+11
GDP-mannose_biosynthesis	0.7478686843925507	0.05074374448513722	0.7475550643651804	0.05470444720395494	0.8885424493464095	0.03347474984539103	0.7457537709373114	0.041751403839999306	0.6978876065763859	0.034828185467203523	0.8650262879657505	0.051798014936978096	2.0756e+11
Kdo_transfer_to_lipid_IVA_III_(Chlamydia)	0.2674214245865503	0.04663735328839293	0.3455455658734791	0.05458442881253067	0.4171253233667156	0.0643739648361158	0.3379183834161571	0.03859989685106856	0.3073340143871772	0.0875017502008902	0.3899008110568534	0.056267971936110515	0.0035645734011250413
L-arginine_biosynthesis_III_(via_N-acetyl-L-citrulline)	0.22739385901727135	0.04021494904431019	0.21209443856316063	0.026130916733945988	0.1559754991615642	0.041170295519546485	0.28657645384875424	0.03277451749576745	0.24810459007974828	0.05444319720904644	0.20723582196524742	0.048032873220307026	0.004137950432286569
L-glutamate_and_L-glutamine_biosynthesis	0.4097700902274384	0.052797274383288	0.36914213600300694	0.03208285705219681	0.5067662964688371	0.07509170146923548	0.3918863744552206	0.0223400511518574	0.363337232316109	0.06567215123055187	0.3851591514534581	0.09375678833559735	0.01238165334397676
L-glutamate_degradation_VIII_(to_propanoate)	0.00253705903484164	0.0014843514800505163	7.41099e+11	6.88116e+11	9.5071e+11	6.84739e+11	0.002901016965723779	0.0015567395962066636	0.001521996296143599	8.85758e+11	0.0010439220369165096	0.0013406753273208741	0.03631454721336113
L-glutamate_degradation_V_(via_hydroxyglutarate)	0.010769928940981846	0.0024678623997156906	0.010791155856972824	0.0016286090484342135	0.007059136916984768	0.002764822621344121	0.013026777220894584	0.002468516086615428	0.007626024085678252	0.003104363512235641	0.00917993582373822	0.004430306032135286	0.013798192090309984
L-histidine_biosynthesis	0.5886720200938631	0.0417646867913247	0.5283856632959808	0.029077630886024414	0.5764303068635106	0.05536855944932384	0.6030017354347129	0.020595826429041064	0.5788972296786673	0.038441762346935276	0.59953224530434	0.0544180481802099	0.04661101058311035
L-histidine_degradation_I	0.20243343053397653	0.07310139774502128	0.2938354371965124	0.06821251464179152	0.40189624671548363	0.07530175902213264	0.22500573286052755	0.0123453778535302	0.221568943036205	0.07808520878559017	0.3249465999362921	0.06808378038896501	9.90645e+10
L-isoleucine_biosynthesis_II	0.8168907670627737	0.04314620826341315	0.7623385595158514	0.04342760917802527	0.6765551264174319	0.10294550368760015	0.8647423053246601	0.013604535103772282	0.8482670551083793	0.05335907436467156	0.8289715827104226	0.055008918463414776	4.6835e+12
L-isoleucine_biosynthesis_III	0.695584011395553	0.03873313482712689	0.6469419369219794	0.03630801309928394	0.5404103342181155	0.10113622093847079	0.7461698721210884	0.009583690073350182	0.7235124137144903	0.03989067712344327	0.6921133006376239	0.05490232261817345	3.22824e+10
L-isoleucine_biosynthesis_IV	0.7919414034138473	0.032434598757496796	0.7523810915162699	0.035309880178938734	0.6857735777630779	0.09025374930957927	0.8304108857746649	0.01591650649723428	0.8115032223556157	0.04989532327637457	0.8185845366437595	0.045867678387838055	0.002263233313593783
L-isoleucine_biosynthesis_I_(from_threonine)	0.7613674441661257	0.038337568540626976	0.7170047577258905	0.0394444334856879	0.6209927003473893	0.0984271348866711	0.8098870547180028	0.00918769746928622	0.7953310225539395	0.04828778748125964	0.7737692490562639	0.04831806998114426	3.60648e+11
L-leucine_degradation_I	0.006865008375666055	0.003361183520089243	0.010161860455440489	0.0017909564253164158	0.018117926605351484	0.0070548688631075045	0.004292446505051749	0.004449959140530267	0.01047747520751913	0.009687470174363319	0.006639427354764979	0.0041992396221123985	0.013079636017425568
L-lysine_biosynthesis_II	0.31686378553090466	0.03478143961734463	0.2890707633004226	0.05138511358792554	0.0939620269043106	0.029198356435676986	0.19732964198553335	0.04462039646280728	0.28154791504105436	0.15628825974247307	0.105352457861934	0.027748670227514875	3.00086e+11
L-lysine_biosynthesis_III	0.8869687119638611	0.016711932510983095	0.8751387904212026	0.016692916783433726	0.9405793138113354	0.012509977010033748	0.8880066574045559	0.03661009351091118	0.8920793692914604	0.028312315201245053	0.9227657244535842	0.022482591913601722	0.0012042784713894657
L-lysine_biosynthesis_VI	0.780167468333056	0.013438079608087935	0.7900494423754505	0.014060607341640843	0.8284509048707679	0.022291333578326755	0.7938476704688239	0.01691332123439071	0.8084553417644396	0.02520733699959324	0.8106547828695889	0.029788940102482106	0.004102121488062683
L-lysine_fermentation_to_acetate_and_butanoate	0.03406465921971985	0.00423677885549053	0.02877723987432694	0.0040012514611692295	0.0112464643499099	0.0034311435779890986	0.03839237028334781	0.010775701973375407	0.04519415400610079	0.03190124523812812	0.020303714683367353	0.00666665389729968	1.98898e+12
L-methionine_biosynthesis_I	0.22016809304320167	0.042076824892255255	0.2231451896946847	0.02983022839515438	0.38705034080838624	0.06434157001516033	0.2165334567071375	0.058372566944928185	0.21474447818467773	0.0761978019210181	0.274036187878629	0.0520556119753987	0.002630400742345092
L-methionine_biosynthesis_III	0.22632564332914504	0.04450873475186967	0.23092339590101463	0.031755346049384084	0.4168592143714422	0.07509807363879566	0.22456014986984169	0.06324695056299637	0.22377275098030688	0.08734308208523417	0.2865315617876406	0.05638215161081718	0.0029902715326345173
L-rhamnose_degradation_I	0.11326133668840974	0.02029790763535684	0.11656983619126128	0.019677421835607296	0.07507309696792824	0.01590192900994865	0.1391472881253825	0.027164427918731263	0.1293786867751037	0.045798743520125626	0.11161930541061434	0.030837524415707467	0.007050614066490026
L-tryptophan_biosynthesis	0.5630602091021607	0.048154671245553	0.49550366379810085	0.02837867098794156	0.5939028092620006	0.05258814397953912	0.5703398461480523	0.030491196822029682	0.5587812122497665	0.06048671088891817	0.5960717083152803	0.06552905785676917	0.009519798922789997
L-valine_biosynthesis	0.7613674441661257	0.038337568540626976	0.7170047577258905	0.0394444334856879	0.6209927003473893	0.0984271348866711	0.8098870547180028	0.00918769746928622	0.7953310225539395	0.04828778748125964	0.7737692490562639	0.04831806998114426	3.60648e+11
N10-formyl-tetrahydrofolate_biosynthesis	0.6749440252504475	0.02910833598123829	0.6866889923512713	0.03191450288265823	0.7890755666364796	0.035281936949484304	0.6707883909401187	0.026224308016774136	0.6579293283975229	0.03253456680698591	0.7204621130664225	0.04550322837400842	0.0016349050729075722
NAD_biosynthesis_I_(from_aspartate)	0.5364918619548157	0.036662724125319894	0.5870659368053511	0.03315617149569713	0.6769302905493765	0.046968181621309724	0.5930658165867331	0.00614105840484555	0.5446697398049872	0.014870202517745715	0.6373045029857457	0.03393488891682757	8.18907e+10
NAD_salvage_pathway_I	0.6550964081141932	0.028301509638674578	0.6303252133350643	0.018421604566604393	0.7479370994543425	0.023646905644632368	0.6869823677529884	0.030125133821198462	0.6451823803430288	0.01932562471972569	0.7374948885412117	0.0372606662938838	3.94316e+10
NAD_salvage_pathway_II	0.007473332845915328	0.004387644697451021	0.00677542162591166	0.004019346744477324	0.03574857423627003	0.029521952386015772	0.013934092920605112	0.0213837973354243	0.006263296989119495	0.0030496193239633856	0.008944824527343133	0.014777500928334904	0.04378138514925305
S-adenosyl-L-methionine_cycle_I	0.7112196452007491	0.0444494938880086	0.6313100571984677	0.03757416589283711	0.6588084900713725	0.03834308028316135	0.718119171837601	0.033847688970008415	0.7193962239549259	0.0434811437266207	0.7329657730469092	0.04413093737442262	0.003639183668716004
TCA_cycle_I_(prokaryotic)	0.34842333862612784	0.09302309637619373	0.48943155675154953	0.0612375611822153	0.5377714331115281	0.08165556193685874	0.38364326331247506	0.065869193726039	0.3781192086610576	0.10432080838256869	0.40394107516896327	0.13019323081343837	0.006474229969219123
TCA_cycle_VIII_(helicobacter)	0.07021137634020751	0.02357410417501756	0.043360413541413234	0.010679674530713657	0.19445882614365514	0.06921587437502762	0.04097667835868213	0.01313153439653343	0.09625253363658423	0.12183565843143973	0.08931954390203892	0.05870982636507022	0.0021728878139909277
TCA_cycle_VII_(acetate-producers)	0.057019891208051406	0.013948599488740636	0.056924850801186505	0.007984986875042907	0.044573035752379184	0.011830662191263568	0.08442540582709197	0.01518049087878579	0.10450404916379198	0.09142564972372454	0.08381902163286546	0.04746265620432406	0.015818405028224722
TCA_cycle_VI_(obligate_autotrophs)	0.2761817344088255	0.15131332802035227	0.4940699678815341	0.10871707298556434	0.48763311598786957	0.12737556572583775	0.302096089463062	0.1064377709158178	0.3138107049764288	0.14373190199364227	0.3239704519951385	0.19521105879301673	0.04863450919789271
TCA_cycle_V_(2-oxoglutarate:ferredoxin_oxidoreductase)	0.449709140963439	0.07058628947803135	0.5585306814979488	0.04986169039223321	0.6471140496333708	0.06742383680097454	0.4934292242459351	0.037634127521603784	0.4780994670977859	0.08910731365301569	0.5404073057589774	0.09230690995052838	0.0026361800311846544
UDP-N-acetyl-D-glucosamine_biosynthesis_I	0.5346115709103131	0.030184408795525322	0.4962034384636677	0.04286321656341729	0.5413565329298621	0.033418579214070855	0.48203373783797404	0.02376341779831096	0.5089457265505839	0.02517086655359262	0.469459178153471	0.06140632457103737	0.041164543738331026
UDP-N-acetylmuramoyl-pentapeptide_biosynthesis_II_(lysine-containing)	0.8421204574950335	0.017362602832043373	0.8033674169828949	0.00995910841799347	0.8385395807950901	0.025075340824298232	0.8396897162091517	0.03915229690335025	0.8435832782952535	0.03844496078643904	0.8507436924912566	0.022214944628016237	0.04878009147039025
UDP-N-acetylmuramoyl-pentapeptide_biosynthesis_I_(meso-diaminopimelate_containing)	0.8608887880672571	0.01786027816917787	0.8460762999590685	0.016459292826908965	0.9060719981410158	0.016689661700416858	0.8424411055556672	0.04057638576586738	0.8583666489044112	0.039516920021546185	0.872663055472694	0.02904577864267328	0.009307391193024197
UMP_biosynthesis	0.9275510170229235	0.017013719992499527	0.9094007185968281	0.017981471798191314	0.9762040426515741	0.018568254249659577	0.9119258152487988	0.05832038439298082	0.9338440443565234	0.041239434764529626	0.9452346565626588	0.031121331723748202	0.011839346992344945
acetyl-CoA_fermentation_to_butanoate_II	0.18847829918090825	0.040594501517654986	0.16000049766110497	0.03063259705589889	0.07877218932791058	0.017761614000107426	0.1900637354579706	0.03583702251844995	0.18255160147931968	0.03862045720967254	0.13875963322069615	0.047790107165689155	0.0012188385862547846
acetylene_degradation	0.4308870059150443	0.03664613836015058	0.39793511919878943	0.05520229472785967	0.2920618629141501	0.04173780252081255	0.3683573051030196	0.05735309890256568	0.40489263462165404	0.10595359642243402	0.3100053100689736	0.031570836282453704	0.0025642619183591504
adenine_and_adenosine_salvage_III	0.8219313890062653	0.0377280844019911	0.8362058926753718	0.015064333261087517	0.8501403053168876	0.04313522508262267	0.7887361040838913	0.04411974277211636	0.7804758136718034	0.07769941477048493	0.7693015191044827	0.0361290286505502	0.014951196836067762
adenosine_deoxyribonucleotides_de_novo_biosynthesis_II	0.8925685380895677	0.056718557373090416	0.9031919363205996	0.04052750207964472	0.8148093652427995	0.034424160523566	0.8888537244297653	0.06673265436847321	0.9182673258651818	0.04749626765527155	0.916912842667457	0.01651148387253238	0.02358709575827129
adenosine_ribonucleotides_de_novo_biosynthesis	0.9899966910330209	0.023491210649071892	0.9639843538623262	0.022630619730862337	1.06536e+16	0.03391733710634795	0.9674094284202897	0.05054305952471979	0.9870377294859688	0.04261814237003889	1006995601872730	0.04048273774162588	0.0036606660749504316
adenosylcobalamin_biosynthesis_from_cobyrinate_a,c-diamide_I	0.4259756368126801	0.04392050839260879	0.3807294011849606	0.03321585367398799	0.46117990572518214	0.04648165089449996	0.47512384601052976	0.044776586118613015	0.43100297979559077	0.04833583222312084	0.4613911350221404	0.06754727623461004	0.03363198637091096
adenosylcobalamin_salvage_from_cobinamide_I	0.4458839804622781	0.044584882422828466	0.4004146757992065	0.034912480542819084	0.5036002556027782	0.041788883221502225	0.49947877125763357	0.04846851508115301	0.44985981399527447	0.052223235791367964	0.49491404648090304	0.06997170493138057	0.009897628696416106
adenosylcobalamin_salvage_from_cobinamide_II	0.43000282940377843	0.043896135650887735	0.3852130198992268	0.03310198063727787	0.46976391162909875	0.045017590675233046	0.48078103569209246	0.04544047726048322	0.43510122970904325	0.04963313647888818	0.46820057088139433	0.06830118697369819	0.030339907472865395
allantoin_degradation_to_glyoxylate_III	0.0040965763871045535	0.0018045065060819934	0.003113015181221865	0.0016935642071248338	0.0010587574381666876	7.07957e+11	0.0028442635204229583	0.0010345937771194746	0.002231665964123611	0.0018031295831377257	0.0014528072638710296	7.82347e+11	0.0053025186771336885
anhydromuropeptides_recycling	0.3068859942852233	0.10912419973107258	0.48914184373912784	0.038194033503767426	0.42576644108378736	0.04409701348479392	0.27778580835901145	0.10999942365207943	0.2820874037910131	0.1085698397135138	0.30199076571494915	0.12357846115253719	0.002717216589461278
aromatic_biogenic_amine_degradation_(bacteria)	0.002600111010560522	0.0020737562838301486	0.001145532057955923	3.64019e+11	4.26288e+11	1.4897e+12	9.10282e+11	0.0011423062702392876	0.0011325684038036902	0.001582523070680277	6.28195e+11	6.47965e+11	0.009716224163147515
aspartate_superpathway	0.40158629240437255	0.04045523308515446	0.4219652143371065	0.02914781064247335	0.4481351073088482	0.06395922626521867	0.3420060178823847	0.036925008074444036	0.3789482856475027	0.05569558664622438	0.35296012110594965	0.029378916212145695	0.010607061102286212
biotin_biosynthesis_I	0.18279198903987157	0.04108576700830026	0.17471063742376258	0.01815869848553066	0.1039753728287079	0.023748639316553636	0.2235780167820957	0.04463161332933525	0.18513887302218593	0.03671431372820374	0.1762619510308419	0.053579638564845204	0.004184985677793933
chorismate_biosynthesis_I	0.7460865563168125	0.02708590288464045	0.7450715764779126	0.0228965511709548	0.8253520966336505	0.010847982445665476	0.7672833215963429	0.03164721445118399	0.7470801196416533	0.03965580530152457	0.8171849669884014	0.029514068785356184	3.12452e+12
chorismate_biosynthesis_from_3-dehydroquinate	0.7564444202194508	0.03166870448891234	0.7694709570584642	0.029314785110893065	0.8893937453917242	0.022217272886169613	0.7818489908800085	0.03382721942240894	0.7619976577262714	0.0417063773340768	0.854279156699925	0.03170937460369282	1.65288e+12
cis-vaccenate_biosynthesis	0.9426275825009528	0.05115092525422942	0.9897698045160256	0.03610884588502714	1076292458993270	0.03825784081755352	0.9254589163287134	0.0502776252097845	0.9327612055492557	0.0458364735252955	1.00929e+16	0.05415700752977214	6.85595e+11
cob(II)yrinate_a,c-diamide_biosynthesis_I_(early_cobalt_insertion)	0.14777698633119435	0.0280958724247311	0.14436653706936134	0.007943641267060604	0.06654446547452214	0.021337830812627974	0.12649883618761892	0.04517767486587941	0.09263076689920526	0.06560964939418966	0.08851690798977936	0.021907844775886073	9.29752e+11
colanic_acid_building_blocks_biosynthesis	0.412810820361678	0.05008045521619006	0.48559422769486776	0.04282467979818262	0.3812517771163412	0.03406756487954044	0.4462612051506641	0.022426051114231037	0.42291953165433827	0.03385482212256698	0.4271852756048727	0.031966989006118336	0.002884784025216943
creatinine_degradation_II	0.0013089160381397308	4.87935e+11	0.0013033904375219952	5.61791e+11	5.15505e+11	2.66482e+11	6.06164e+11	1.34117e+12	5.78472e+11	6.8541e+11	6.00898e+11	7.22121e+10	0.02917778522546505
dTDP-L-rhamnose_biosynthesis_I	0.7179063991344875	0.04520115251443383	0.7476117446863095	0.03937220807327285	0.8745361122323003	0.046809819955506024	0.7190161718842131	0.024641532970566413	0.702379168528754	0.02260952302120032	0.809453400036335	0.05885431289412	4.65715e+10
dTDP-N-acetylthomosamine_biosynthesis	0.038745560323906664	0.009333773698417458	0.034677103181835964	0.0103400120055581	0.056896642364281366	0.02019625475692697	0.03903197813448721	0.014976750370051209	0.03195073678671561	0.008488304483149628	0.07203293326990236	0.028756463945547876	0.025412924754334473
fatty_acid_elongation_--_saturated	0.5775141342429916	0.07719962216776534	0.6888550743243274	0.0625069497540877	0.7646019957796824	0.07684294618321048	0.5707044521890685	0.0398213682031895	0.6029361766861697	0.062496550374728684	0.6736284083875802	0.0649163043318837	7.65764e+11
fatty_acid_salvage	0.0013534710311682984	0.0014139795104047576	7.94706e+11	0.0011874548127980725	0.0037969005718530473	0.0026030488690515856	0.005892509027129864	0.004782504241747016	0.003522604892282797	0.0045341366506891105	0.00353647549157156	0.001984300065499276	0.02789608162729225
formaldehyde_assimilation_II_(RuMP_Cycle)	0.009511186689704744	0.00563298476139797	0.007974810914593173	0.005799837325509862	0.0029899078232864616	0.0032434950682021977	0.01600028620878458	0.013250821524567368	0.0194633939452773	0.015581502546436265	0.0032250192756550443	0.00454620654505204	0.011051896125969875
formaldehyde_oxidation_I	0.007006771728212631	0.004113824851308379	0.005850299103593207	0.004229134234597267	0.0021957511257736585	0.002360178452960679	0.011499429403228924	0.0092967141673949	0.014072367279413727	0.011068797265090226	0.0023655981816303098	0.0033136318898811796	0.010337617176742798
galactose_degradation_I_(Leloir_pathway)	0.6593118442681434	0.03863791225074472	0.6324074998354358	0.03540696919739363	0.45608905957518203	0.07644381924367191	0.6381701346779248	0.012996090072974795	0.6366514317145989	0.1526541588510862	0.523595736864231	0.029178037160486062	7.36631e+11
gluconeogenesis_I	0.7377437861427928	0.015083083323069214	0.7423302582875666	0.009609938324015204	0.7759779333011543	0.023839015223325627	0.738654187226904	0.025964156884599472	0.7526620930376968	0.01647038219297796	0.7568164342861593	0.016868511548079133	0.017867625426743864
glucose_and_glucose-1-phosphate_degradation	0.010717739881454504	0.01040951004335119	0.007495324656957252	0.00262624300185772	0.005286869168284771	0.003070624204078734	0.024789589552265137	0.016950272357372065	0.010919208589368878	0.007808490924522953	0.011978109489894051	0.009933766997126378	0.0472199203774357
glycolysis_II_(from_fructose_6-phosphate)	0.7938415279261979	0.02091040362903015	0.7613465593229418	0.01036016308943693	0.8196332834709861	0.02545248414355564	0.6511787485733462	0.12688217633800747	0.7160435908952492	0.14688367750706474	0.7486585558491988	0.09443131741753993	0.01386219524802322
glycolysis_I_(from_glucose_6-phosphate)	0.850750969826871	0.02834207891363042	0.8143120196936294	0.01520786174489881	0.876433700674397	0.011421755031997358	0.7645665288461494	0.10403414672641408	0.8011602765317372	0.10727729962853708	0.8335629427610228	0.06893383770457945	0.020188211785516302
gondoate_biosynthesis_(anaerobic)	0.9353665208911329	0.055719462050721404	1.00566e+16	0.0383577455234738	1.0579e+16	0.03840616275793197	0.9200330752414518	0.03720673164758734	0.9317061312313979	0.03957787929472895	0.9918362966255824	0.053243100361454444	0.001078059455836343
guanosine_deoxyribonucleotides_de_novo_biosynthesis_II	0.8925685380895677	0.056718557373090416	0.9031919363205996	0.04052750207964472	0.8148093652427995	0.034424160523566	0.8888537244297653	0.06673265436847321	0.9182673258651818	0.04749626765527155	0.916912842667457	0.01651148387253238	0.02358709575827129
heme_biosynthesis_II_(anaerobic)	0.09015534485349941	0.012177182850484447	0.09008190875910378	0.02031923884904646	0.059342631467575485	0.014197627238187228	0.08581348217048243	0.013231349244756788	0.1429739086064553	0.09604505112511097	0.08579434925821147	0.038735141754618535	0.005310546987474041
heme_biosynthesis_I_(aerobic)	0.07519645647867514	0.00988029118109493	0.0740165639282607	0.01492792752581109	0.051313171588239115	0.011310621656973639	0.07523119667678631	0.010747385007817807	0.07982936742543553	0.014411931370443878	0.07421666646571543	0.028682723429760557	0.01648409072782821
heterolactic_fermentation	0.23983122601572052	0.03705034945812879	0.20040481911057467	0.03425979873086142	0.10515164601508346	0.022706075903242886	0.15783627194865338	0.03944380189178937	0.23529025136329482	0.10131231684957837	0.11301285332096433	0.02888855177083135	4.35607e+12
hexitol_fermentation_to_lactate,_formate,_ethanol_and_acetate	0.15808050861617204	0.022360394456100736	0.14903844041629355	0.013916269947814166	0.048744243126133825	0.019695121450371247	0.11106550695942997	0.021601966484073136	0.12136079705879085	0.06930654545020794	0.0638400418272693	0.018012039372694067	3.15658e+12
incomplete_reductive_TCA_cycle	0.5385969619301777	0.07561702068686028	0.6454790394389626	0.07742246465823037	0.7211321849538046	0.07738937817917034	0.5952735019928898	0.01799348471948563	0.5888133999817138	0.12562017639510156	0.6829736302943541	0.057966268025747024	0.002582342509223338
inosine-5'-phosphate_biosynthesis_I	0.8653276315458983	0.01855659231856521	0.8542380881806764	0.017864916573402993	0.9384914626492504	0.01717445809405107	0.8754991483169584	0.03538227433778842	0.876435554911143	0.021675491693428868	0.9144693061108023	0.025960850111139105	4.78713e+11
inosine-5'-phosphate_biosynthesis_III	0.35576214083161517	0.03669224312120575	0.32840264730706564	0.05743318621765675	0.1485783938553301	0.04388909043725396	0.22953546469019626	0.04380493983918096	0.32716568493066484	0.17089321605497862	0.1602952023089496	0.03381525372988156	3.70832e+11
isoprene_biosynthesis_II_(engineered)	0	0	4.51366e+10	1.1942e+12	0.0010943013585893095	8.28179e+11	0.0012789987153865473	7.26219e+11	0	0	4.86058e+12	4.43699e+11	9.71237e+10
isopropanol_biosynthesis	0.026915327511783573	0.008902743655034925	0.029916696777403017	0.007210751114287144	0.010819143853649646	0.00560876518551567	0.019439962449971954	0.010084432672936993	0.016293278927735202	0.018384960927938395	0.01563065558737967	0.00457325847318758	0.009941906053035944
lactose_and_galactose_degradation_I	0.031212366283001346	0.014488193759172112	0.044311933274559186	0.013561961628767072	0.010640712211043391	0.005065235596327767	0.009088485480015571	0.0038985031909110415	0.016309741969668015	0.011552729236637983	0.011187631388545031	0.0038149124710461346	4.98098e+11
lipid_IVA_biosynthesis	0.2935238861639484	0.05705476013375593	0.38912166228849987	0.06433499453154841	0.4725810476731475	0.07740631004745505	0.36452420675922176	0.0373333228310502	0.3353687100453193	0.09353994638905817	0.43075682657027964	0.0658139607520778	0.0024893409916656745
methanogenesis_from_acetate	0.03767261436788832	0.009145858251660652	0.03503469497485179	0.010734412145432342	0.013392887143804082	0.00977497307685055	0.04858996855621226	0.022802063876049394	0.036333114065516765	0.02770772232253146	0.021201157368814925	0.010946640166925896	0.009691457519072194
methyl_ketone_biosynthesis	0	0	3.50211e+09	9.26571e+10	7.02299e+11	5.36624e+11	6.75286e+11	4.39413e+12	3.09463e+10	6.91979e+10	2.61494e+12	2.17644e+12	1.8802e+12
methylerythritol_phosphate_pathway_I	0.7811262424947741	0.028474617452819297	0.7770883793621745	0.03972175742896784	0.9242506029346651	0.023795050706917124	0.8219025951609767	0.03543686924714616	0.7864061401131426	0.04510148951362712	0.8918748907497857	0.030408299904544328	1.1995e+12
methylerythritol_phosphate_pathway_II	0.7811262424947741	0.028474617452819297	0.7770883793621745	0.03972175742896784	0.9242506029346651	0.023795050706917124	0.8219025951609767	0.03543686924714616	0.7864061401131426	0.04510148951362712	0.8918748907497857	0.030408299904544328	1.1995e+12
methylphosphonate_degradation_I	0.010950515270620216	0.005647042946564098	0.006084195370696079	0.0029194373454857034	0.010511496337075108	0.0038508112530362924	0.007878497035922317	0.0043637695061360705	0.004657969507786824	0.0032786020887038162	0.0051920376198893664	0.003465368238144958	0.03715739998615037
mevalonate_pathway_I	0.13690395455765755	0.02080705170227007	0.14615699859885317	0.02158222698097575	0.043665329840958916	0.011147088085462404	0.06375978419826042	0.01885598811646409	0.12088908750567355	0.08189436284306724	0.03832266068575309	0.017532505263473712	2.86767e+12
mixed_acid_fermentation	0.5159516582888407	0.0065523912192765035	0.5225392522848297	0.024351797879955995	0.4521109383017293	0.033007269659133344	0.48001870510588	0.03508705697138759	0.4925506525632931	0.08153654237189188	0.45830381171879303	0.02499779445670198	0.0013295568825070743
mono-trans,_poly-cis_decaprenyl_phosphate_biosynthesis	3.68184e+10	9.74123e+09	6.19071e+10	9.58886e+10	7.90936e+11	6.0478e+11	7.29289e+11	4.53752e+12	3.10808e+10	6.94989e+09	2.65584e+11	2.21471e+12	4.35729e+12
mycolate_biosynthesis	0.2602043522420911	0.07468064701429428	0.2880948741047964	0.05741802926171773	0.1177300313301394	0.03690294517409482	0.354866763975496	0.12139917488747157	0.25916009237407	0.1077542025318943	0.2170217370830599	0.10226678974666817	0.003241622701682022
mycolyl-arabinogalactan-peptidoglycan_complex_biosynthesis	2.10267e+10	5.56313e+09	2.84216e+11	4.01455e+11	4.50371e+11	3.46005e+12	4.09296e+12	2.5195e+12	1.77384e+11	3.96643e+11	1.40664e+12	1.28798e+11	3.56029e+11
mycothiol_biosynthesis	2.30121e+09	6.08843e+09	3.8696e+11	5.99388e+08	4.95556e+10	3.80308e+11	4.571e+12	2.85049e+11	1.94304e+11	4.34476e+10	1.66317e+12	1.38813e+12	4.35729e+12
myo-,_chiro-_and_scillo-inositol_degradation	0.012601208106702188	0.003913647605423467	0.008707365875071394	0.003647310577910421	0.0032947257045699853	0.0012963718155050413	0.012372481618958407	0.012258366943491708	0.017848569614597517	0.009896843274065701	0.007355608488071951	0.006374015436436747	0.0027677331948528635
myo-inositol_degradation_I	8.80271e+11	7.39563e+11	3.11614e+11	3.82817e+11	3.80675e+11	3.35751e+11	0.002266056553420097	0.002451142616204772	0.0028408103412768363	0.0028903667499943363	9.97498e+11	0.0021575324685592563	0.0119064243006139
nitrate_reduction_VI_(assimilatory)	0.10980503806250037	0.016064011649997045	0.10908273715976684	0.008919667299733943	0.027865495607475522	0.011746497283034837	0.10056696428510105	0.04556837148856398	0.08445856999882814	0.030427479403585825	0.0539016812604589	0.03180291747690416	4.00844e+12
norspermidine_biosynthesis	0	0	3.03935e+11	8.04137e+10	2.10769e+11	5.57642e+11	0.010054670427312605	0.020392581701101583	0.0015666306425851672	0.0018690258776388176	0	0	0.001418138617970126
octane_oxidation	0.009119221724225317	0.011432748898788016	0.006566320653691216	0.005466810687429812	6.78671e+11	4.66759e+11	0.0015652189077363591	0.0012203745041423188	0.005029729221742886	0.003961879918641299	2.46921e+11	2.26386e+11	9.05196e+11
oleate_biosynthesis_IV_(anaerobic)	0.26429013917248845	0.07837410731719177	0.2848043053825438	0.06003004899851627	0.11422401281110878	0.036259256073862586	0.3636543555485872	0.12699526043710155	0.2718844504649209	0.128848484218115	0.21813367896879257	0.10720389021395542	0.003837885451386614
palmitate_biosynthesis_II_(bacteria_and_plants)	0.32175425138053215	0.08554837468160652	0.347378159310615	0.06668482068535195	0.14439138735378246	0.042831422285751174	0.4140818453261642	0.12013923238609396	0.3160975425093492	0.15109808533503838	0.2535761697034565	0.10580914994902121	0.0031274553497099445
palmitoleate_biosynthesis_I_(from_(5Z)-dodec-5-enoate)	0.23705967280507623	0.07352922182604311	0.2552920163928119	0.056027471813063494	0.09969874533326463	0.032177632203492026	0.33226958934545914	0.12281227090424882	0.24538623411051416	0.12240353142849297	0.19463586190341892	0.098819579587079	0.003837885451386614
pantothenate_and_coenzyme_A_biosynthesis_I	0.5402616148608135	0.043347705830949955	0.5957916961518247	0.03495620533608867	0.6561273925765393	0.059056235883230286	0.5681263946424304	0.024914467441823206	0.5496112487211298	0.04004002699454372	0.6019741058374297	0.02673046133822484	0.001966340055291233
pentose_phosphate_pathway	0.2526661239445472	0.036606452964043516	0.2110138036550177	0.03554325144211071	0.13131618277245125	0.03219015059128249	0.1837902681692167	0.0333708598464793	0.2638105532791565	0.08989624208061743	0.12140646812718721	0.0379665269511525	3.69491e+12
peptidoglycan_biosynthesis_III_(mycobacteria)	0.8376680569415245	0.017598472979499635	0.7986659284144145	0.009275528238584014	0.8323306360981714	0.023405433459440576	0.8317276724065832	0.03998229523961404	0.8391372904772924	0.04063982399694926	0.8413879402624055	0.022035302500665543	0.042748868731335946
peptidoglycan_biosynthesis_II_(staphylococci)	0	0	0	0	0	0	4.11957e+11	6.36768e+11	0	0	0	0	0.025793468421589045
peptidoglycan_biosynthesis_IV_(Enterococcus_faecium)	0.4611995985004049	0.061286189585427704	0.3941910318367426	0.05813066677374711	0.15531049817843637	0.04062570602275995	0.3989905418794022	0.04018112258609526	0.42986290858713283	0.19148284901539703	0.2338249540122436	0.0410441491375748	5.09915e+11
peptidoglycan_biosynthesis_I_(meso-diaminopimelate_containing)	0.8510126456849253	0.018137590312705967	0.8370747205120773	0.017054077672034852	0.8979913601713834	0.01698513089796906	0.8340273571792209	0.04038852204672691	0.8492358970401789	0.03774603378521805	0.8652499831503399	0.028606951646795203	0.00921665287273444
peptidoglycan_biosynthesis_V_(&beta;-lactam_resistance)	0.10061050209754975	0.06053479648570099	0.15981273497363968	0.046599809520277376	0.04020585379444213	0.0190326761663133	0.011494521506686685	0.0072590882008971595	0.05615460029729171	0.043395883698290484	0.04152494371388987	0.014896413028385376	4.79145e+11
peptidoglycan_maturation_(meso-diaminopimelate_containing)	0.5297907846110774	0.05904739648251803	0.4739313792771467	0.054418654634054674	0.3532131614611107	0.07198550591383802	0.4666146828551773	0.05308705066570054	0.5247664895602598	0.14557542344889393	0.32408434297269406	0.06605725254017306	0.0018374490063873962
phosphatidylglycerol_biosynthesis_II_(non-plastidic)	0.7938377957861806	0.02984858267301408	0.7330586611160581	0.028647554493368546	0.7473571491908083	0.04002858609777007	0.7520900758901627	0.04987310357917628	0.7858330591205485	0.046557083044094554	0.7218214482086379	0.04579671708592493	0.048056271318530484
phosphatidylglycerol_biosynthesis_I_(plastidic)	0.7938377957861806	0.02984858267301408	0.7330586611160581	0.028647554493368546	0.7473571491908083	0.04002858609777005	0.7520900758901627	0.04987310357917628	0.7858330591205483	0.04655708304409458	0.7218214482086379	0.04579671708592493	0.048056271318530484
phosphopantothenate_biosynthesis_I	0.4750141805679142	0.04867650148706226	0.5342948216206322	0.04446636694314136	0.6022407994279878	0.07137189247076284	0.5021484147720164	0.025880100496116883	0.4814934920925685	0.03976268755666911	0.5484977417721816	0.03056188630694929	0.002285257513323636
photorespiration	0.007582523879548694	0.00264020509910205	1.86195e+12	4.92626e+11	5.70252e+10	0.001017725980838702	0.007242290491321545	0.009358525952296479	0.00400710760933545	0.004339328388841164	0.007699793820586337	0.011136051509507909	0.015040589177231322
polyisoprenoid_biosynthesis_(E._coli)	0.60103935786862694	0.03297342624289993	0.6319139926852757	0.04232233056436277	0.7022590270070092	0.03536298545822427	0.6234930266467769	0.013354359263161728	0.6142326986827099	0.03394390233462031	0.6700496665556065	0.02568036397698069	0.0011668023859193594
polymyxin_resistance	0.002109312404309338	0.001993745625905922	5.10848e+11	3.84546e+11	1.82864e+12	2.32241e+12	0.001760890010048419	0.00168422733570214	9.67288e+10	4.849e+12	4.14477e+10	5.51793e+11	0.003852252357436724
ppGpp_biosynthesis	0.04062451663237564	0.03333914164773228	0.04641866992421942	0.015104659020955058	0.004905583657779645	0.00276745290554489	0.06256851398339326	0.04947792020116027	0.0486212887944448	0.03002489034773883	0.02812011355089495	0.03365144141586249	0.008182137968146836
preQ0_biosynthesis	0.4172322386779211	0.021640687982440964	0.40233468243011233	0.017323678694998842	0.525378979754252	0.03489921698210044	0.4786856834654342	0.021110079401460275	0.4359356121178549	0.031662270631427424	0.5283652429655032	0.022483636852904335	2.78278e+11
protocatechuate_degradation_II_(ortho-cleavage_pathway)	4.62363e+11	4.67874e+12	3.15173e+12	3.14508e+12	0.001843179336391635	0.0014909064556545468	0.00227645849332649	0.0017052647561244534	0.0010629573912936607	0.0018051052449816717	0.0014036897851989571	0.0012496013559037508	0.01345665359255882
purine_ribonucleosides_degradation	0.42711910849776913	0.03006165954250721	0.41089434596209823	0.04151192475655562	0.22972757279000192	0.04202224143910885	0.41798271222377514	0.02745222637006451	0.41846139289416073	0.07582511288034882	0.3025480781126707	0.029388999741375536	2.86637e+12
pyrimidine_deoxyribonucleosides_salvage	0.5639090587528228	0.040699537610153304	0.6008359392833084	0.036691061015356526	0.6249895320553688	0.03685911561595081	0.5652616942957831	0.03166372842312268	0.5455856417909015	0.037579529054942745	0.5828168861602305	0.035700829782225295	0.017737699040711694
pyrimidine_deoxyribonucleotide_phosphorylation	0.48373491142435804	0.05344566626604238	0.5105866456614397	0.04738322653685232	0.5462748957974961	0.057738602286241184	0.42465915185707853	0.050948395408134416	0.46673686769647005	0.07079762721284272	0.5053419047593292	0.06169265670143118	0.03269520082928525
pyrimidine_deoxyribonucleotides_biosynthesis_from_CTP	0.020149183352054883	0.00832167455603709	0.021130296315399914	0.008502135741437553	0.002581045082622428	0.0037733283451888327	0.026054169898881874	0.013309530832192742	0.02156616658372094	0.017808365234834058	0.005417882251702055	0.00537860378874903	0.0019785279872143926
pyrimidine_deoxyribonucleotides_de_novo_biosynthesis_I	0.4842358659977242	0.046489831448189224	0.5198216253029241	0.03354118431697022	0.5077222963789882	0.017833189949786936	0.4342069675159991	0.04252227663598426	0.4723731234856384	0.06326262631304058	0.5047034337041783	0.037533240065781244	0.028917787869657346
pyrimidine_deoxyribonucleotides_de_novo_biosynthesis_IV	0.014337319246953601	0.006001328283856931	0.0150300096875526	0.006125847476686926	0.0018157253142687404	0.002660645878870755	0.018740372945616084	0.009763988344064523	0.015533060910088974	0.013062889922036088	0.0038159224389890554	0.003798957964101363	0.0019785279872143926
pyruvate_fermentation_to_acetate_and_lactate_II	0.9356430833316937	0.02764662322347897	0.8844097343853977	0.019377734951370896	0.9575888400314378	0.039256319411239006	0.8465665537295635	0.057377195382507046	0.9059126292494883	0.06557724184438404	0.8924607265718875	0.05069198163962718	0.00506162259052586
pyruvate_fermentation_to_isobutanol_(engineered)	0.7618042853314584	0.05977163029965733	0.6832600927363285	0.058368784621903494	0.5493747176284869	0.10244256214515066	0.79084795135581	0.02200372787821736	0.7886915615089585	0.03977923926229826	0.7166402070163076	0.05866150710817563	1.78023e+11
pyruvate_fermentation_to_propanoate_I	0.21472408079338104	0.09091310138179783	0.35750546749297807	0.08361771223905666	0.37333290359536453	0.09290663477607426	0.21809373914613708	0.03582266447218003	0.22950940057154298	0.057318655224086905	0.2658464801927785	0.09515188834450099	0.005339316466903338
queuosine_biosynthesis	0.48037624302420967	0.020798435702904218	0.47196574478134823	0.03899685520961821	0.6135215646990488	0.04362050187845694	0.5450112454998011	0.02033915544005398	0.5057108458072291	0.05522485709490889	0.6051282827456603	0.02117307484599668	7.40199e+10
reductive_TCA_cycle_I	0.22848291519560474	0.02615252520167883	0.2663255727041387	0.020464727370191487	0.1523143280155466	0.03981068709455698	0.2129660963908811	0.029994104575793143	0.21875875111557844	0.038812760617711765	0.16291735275148683	0.030864249090578715	2.89843e+10
starch_degradation_V	0.9128621309924	0.043221518035457374	0.8362065365995559	0.029472207130655934	0.9831663493828511	0.0491520503974583	0.9488499139011047	0.05410933516216115	0.8804253445123821	0.08540920136758759	0.9967237809316534	0.06871058595169474	7.73872e+11
stearate_biosynthesis_II_(bacteria_and_plants)	0.2385308945027748	0.07389976258790162	0.25686857502168386	0.05610797676429022	0.10034625899569387	0.032572766152359024	0.3369163885577677	0.1258455469717574	0.24720035559975448	0.12413327348257684	0.19725030292012669	0.1012340043902653	0.003924059562435886
succinate_fermentation_to_butanoate	0.02392253459307446	0.0059474426607408525	0.020522807994504923	0.005666996810144047	0.0065331851261511585	0.00270232262380571	0.02063590601447884	0.011747370556604029	0.025171284440798476	0.010498937289885248	0.01048201903428453	0.00254610298857855	2.18826e+11
sucrose_biosynthesis_III	0	0	0	0	0	0	0	0	3.45363e+12	5.43002e+11	0	0	0.025793468421589045
sucrose_biosynthesis_I_(from_photosynthesis)	0	0	0	0	0	0	0	0	8.16148e+11	0.0012857553736420246	0	0	0.025793468421589045
sucrose_degradation_III_(sucrose_invertase)	0.5197441981179045	0.04954202383604065	0.49340326550825286	0.03391225988893147	0.29987944099790625	0.08067535129198214	0.4713660615031426	0.05743306384047415	0.4704463145180689	0.15291159359419995	0.3279085757652455	0.05598707004873918	5.15113e+11
sucrose_degradation_IV_(sucrose_phosphorylase)	0.27621448294561235	0.03135757858518354	0.2558954958277924	0.049995331225210174	0.08655967700190756	0.028378007590359595	0.2294590057362611	0.024968921273065957	0.24810657903959427	0.13647769130134663	0.12965192852679763	0.02920291659148161	5.60894e+10
sulfate_reduction_I_(assimilatory)	0.12128638829033812	0.0706278202728155	0.2218879710651589	0.06975637270480715	0.23806344651175193	0.09220000825902439	0.12530191451730663	0.024476019966169243	0.12761722941955023	0.03011667270244011	0.15384701435823053	0.0768887802774357	0.010940546880018923
superpathay_of_heme_biosynthesis_from_glutamate	0.1274704451370912	0.014286355479314746	0.12326121429055885	0.017259631147530066	0.07804539645074517	0.016330187780847584	0.1307682265769894	0.015148969892977152	0.1357079344761798	0.013978079974771723	0.11692434772515722	0.03252787058805939	0.0049779735338463735
superpathway_of_&beta;-D-glucuronide_and_D-glucuronate_degradation	0.28812646916625034	0.042064007725283514	0.21439575385687307	0.037735778877514156	0.30791816416188394	0.06314677344607647	0.26326837091416033	0.08928631788924005	0.27401494675357674	0.045686274338640594	0.32715457806409454	0.05908338128955325	0.02674661619687085
superpathway_of_(Kdo)2-lipid_A_biosynthesis	0.07637605614360952	0.04643961795486273	0.0998404526374049	0.02871690044491859	0.013527808166874145	0.006573952718304843	0.11985284803223127	0.08804330469997487	0.06922943276801533	0.045393112312143304	0.04660282785497006	0.06417531896423685	0.0029661473252447406
superpathway_of_5-aminoimidazole_ribonucleotide_biosynthesis	0.9291642066280574	0.025359748495119856	0.8924153852717512	0.014197555477094902	0.9492001134284248	0.01873995176167106	0.8948795558563872	0.05572785230424893	0.9397271249068669	0.044907765340122356	0.9257400691196955	0.026378604733013674	0.01418355919725088
superpathway_of_CDP-glucose-derived_O-antigen_building_blocks_biosynthesis	8.6832e+11	0.002055902836453706	0.0016435665368552262	0.0030186466064748437	0.009816057374207333	0.004980182538900907	2.95626e+11	6.61039e+11	0.0010247967357364766	0.0022915151642266497	0.0029090488685089766	0.00650483101985492	0.01899575090070564
superpathway_of_GDP-mannose-derived_O-antigen_building_blocks_biosynthesis	0.4142900513703809	0.06947688893014697	0.5121879723335355	0.06965938535221726	0.6823484767308097	0.09046097749951924	0.462079577588362	0.018263598948129168	0.4215184249108244	0.044397803098754636	0.5742045528494142	0.06553299263973397	1.79615e+12
superpathway_of_L-alanine_biosynthesis	0.1380140449331692	0.031379273830893444	0.16301832943848807	0.048417940021513416	0.061514552246138283	0.0235483398102683	0.13064850057033545	0.054002742104591515	0.10464433492691293	0.03213726428521047	0.083732558767275575	0.034281627821418685	0.002335069726844979
superpathway_of_L-aspartate_and_L-asparagine_biosynthesis	0.7291521944333725	0.036060734855734244	0.7029429399309254	0.013318361068300468	0.6841996044557516	0.03449377864094508	0.7639443327117748	0.03221668613213606	0.7518848061051603	0.01827223143629185	0.7459237131055729	0.04032216749759256	0.0029197481207825023
superpathway_of_L-isoleucine_biosynthesis_I	0.8049292745806317	0.02964372293502452	0.7566898912915977	0.024527495261684348	0.7131839256673365	0.06761257457143398	0.8332423240127593	0.02392447515831814	0.8237496116175341	0.02079716082614322	0.8043679054754123	0.03818093841314633	4.70893e+12
superpathway_of_L-lysine,_L-threonine_and_L-methionine_biosynthesis_I	0.43790445088013713	0.036586752701281235	0.4609035257577534	0.024761945792894088	0.5039578560014719	0.04298597655502193	0.38735634744698977	0.045562333828081746	0.4128934565898747	0.04495441967104216	0.4070098226998283	0.053376631839086135	0.00686394396872857
superpathway_of_L-methionine_biosynthesis_(transsulfuration)	0.39204159727775484	0.05707758443296805	0.39318842790464364	0.039220781747762945	0.5898598477177067	0.06833552600227695	0.3848043541399728	0.07880216904164401	0.3806681210716804	0.09849953352708689	0.46597856227523393	0.06699562844975794	0.0027035429684031122
superpathway_of_L-phenylalanine_biosynthesis	0.20139486976698695	0.07505079780138225	0.21104482789687345	0.0397082406881729	0.104008979403329	0.030256829470281844	0.26572057807820454	0.11612997967819993	0.18977356599746883	0.07858177276880911	0.2019585410750748	0.1026299947119982	0.019338579605570526
superpathway_of_L-serine_and_glycine_biosynthesis_I	0.7804173182683432	0.040215700741328866	0.7981244203595217	0.025158390771623844	0.8829232343623614	0.03275107773395271	0.8046130959234341	0.03964676910323392	0.7869460329063135	0.046670877276550414	0.8728254123799514	0.03189261191893383	2.80201e+12
superpathway_of_L-tyrosine_biosynthesis	0.20073161647202284	0.07453231829348776	0.2097891251571144	0.038906305489559576	0.10353406935546453	0.03004036039086205	0.2610549323529306	0.11212403397964522	0.18842732855703107	0.07753822621588048	0.1994223948749237	0.10003400646886286	0.019338579605570526
superpathway_of_N-acetylglucosamine,_N-acetylmannosamine_and_N-acetylneuraminate_degradation	0.14180473981776337	0.020931792346847566	0.13754908015370207	0.018950407618824203	0.08843770387909697	0.01946510140082879	0.1474673571957617	0.03450366466678927	0.15082473258434698	0.02658209330930386	0.1251746973089393	0.016913532642171675	0.006474229969219123
superpathway_of_N-acetylneuraminate_degradation	0.29047119093333307	0.02490780920604534	0.27752184058876156	0.024038810674325027	0.21711875915154885	0.03057073136324887	0.2721820149735187	0.026475372116654905	0.2977785601569033	0.017775906778566754	0.24460549429861786	0.028603462597410142	9.9708e+11
superpathway_of_S-adenosyl-L-methionine_biosynthesis	0.31031622330666986	0.05371952776964147	0.31269138589830847	0.03873159516717628	0.4983635156493585	0.06970485635504867	0.30209690362632224	0.07284529336386932	0.30169056680431444	0.09483371991998671	0.37401327917958405	0.06274718859253448	0.002886048229783657
superpathway_of_aromatic_amino_acid_biosynthesis	0.7745684117131745	0.028656263328481802	0.7730444742612738	0.023333212409361082	0.8598667324807269	0.011245888999493194	0.7969323913475791	0.03027940661985586	0.7757813733096783	0.04210658297736757	0.8490105147661131	0.031593631407779633	2.94419e+12
superpathway_of_branched_amino_acid_biosynthesis	0.7583500947752623	0.028959513951765024	0.716063840014438	0.030854811050452312	0.6321314987569481	0.0911678359100809	0.7886550605245055	0.019041913250386792	0.7756617882974224	0.03603994333202506	0.7615483264042034	0.040677838505262555	6.44822e+11
superpathway_of_chorismate_metabolism	0.009607770906881726	0.011601882918894888	0.002360870688649082	0.0017272280875290352	0.0027067731986546483	0.0016939832357547582	0.009532642524181453	0.002657505099498227	0.005314984494350249	0.0044879695247448444	0.00392883870597093	0.003539567744787504	0.016514079213583065
superpathway_of_demethylmenaquinol-6_biosynthesis_I	0.013562380265438883	0.007884513874906095	0.005099141609183857	0.00195448488380667	0.0014782622217316941	8.95836e+11	0.01055550824287755	0.0047660810614937625	0.006705926810348544	0.003030075904252496	0.006509724275304995	0.005050647049780532	6.87907e+11
superpathway_of_demethylmenaquinol-8_biosynthesis	0.05911297379506911	0.04045740659968642	0.07438087191355228	0.02365086315593092	0.010669074004676659	0.00407015759887415	0.09351817698853827	0.06847310157827907	0.05357209931993618	0.036127497491134246	0.03348742425276783	0.047038390916859366	0.0026460333984739113
superpathway_of_demethylmenaquinol-9_biosynthesis	0.013562380265438883	0.007884513874906095	0.005099141609183857	0.00195448488380667	0.0014782622217316941	8.95836e+11	0.01055550824287755	0.0047660810614937625	0.006705926810348544	0.003030075904252496	0.006509724275304995	0.005050647049780532	6.87907e+11
superpathway_of_fatty_acid_biosynthesis_initiation_(E._coli)	0.20086038331442416	0.06322208169849677	0.2172540593784713	0.04865208014704343	0.08364878520446248	0.027222103748999932	0.28452327556204676	0.10922212444520428	0.2093661956168011	0.10726235563748243	0.16359910360283006	0.08348183150778807	0.002929355612638877
superpathway_of_geranylgeranyl_diphosphate_biosynthesis_II_(via_MEP)	0.7356013010915966	0.022685794224121206	0.7442118027497467	0.026619614680299067	0.8474363956990348	0.028615685582748965	0.7601261602500751	0.02456235135236253	0.7391569994301563	0.01958785754616386	0.7935674214459184	0.022428306045753143	2.59959e+11
superpathway_of_geranylgeranyldiphosphate_biosynthesis_I_(via_mevalonate)	0.17969990873651648	0.025549405197481213	0.19147452001344806	0.026257700182351257	0.060756599708357534	0.015158359790331248	0.08736669714373865	0.024840781840643825	0.15697398884338787	0.10259757222619387	0.05326130129448823	0.023845850156724777	2.86767e+12
superpathway_of_glucose_and_xylose_degradation	0.2868066672925041	0.024788153077007397	0.23977960071837043	0.02096028207941496	0.2127722142317075	0.04385863448162017	0.2103923834003962	0.02609872187323068	0.2615286099897873	0.03519396045895711	0.19037524342587517	0.05640830094104634	0.003037768043699167
superpathway_of_glycerol_degradation_to_1,3-propanediol	0.005775293625323719	0.0011177631977135091	0.006454621678771321	0.001584849258086523	0.003271258740246464	0.0017327757340175219	0.00620245214360568	0.003686707051383783	0.006542835307987089	0.005230499326543854	0.003000944746915183	0.0014180872497473126	0.03441931863095858
superpathway_of_glycolysis_and_Entner-Doudoroff	0.25500512559997507	0.03284231492538837	0.22943477672774273	0.022048148936962057	0.211193680989377	0.044006158618443945	0.21796441216986795	0.0225081084102842	0.26331161446076956	0.027190351178296514	0.16829414529222006	0.029533831206143172	0.005050682039768774
superpathway_of_guanosine_nucleotides_de_novo_biosynthesis_I	0.57785122634615	0.054368950675868555	0.6253554097306346	0.045149128319033456	0.6518992036849014	0.04271453865111324	0.5306678777158151	0.04125047723037823	0.5726232250760995	0.06936487300543803	0.613563698815192	0.05327759163845383	0.011028998290954705
superpathway_of_guanosine_nucleotides_de_novo_biosynthesis_II	0.620897871920401	0.04907964467627176	0.658214933385453	0.04052929357264945	0.6797468879860189	0.033959203267064315	0.5736682257090444	0.04356868152316921	0.6150068727555245	0.06645920419773438	0.6522266468779825	0.04796604710346008	0.019039319419196163
superpathway_of_heme_biosynthesis_from_glycine	0.018142220617320827	0.004747557401156121	0.007219855925140132	0.0012325281415068899	0.019167864232160697	0.011255886355078782	0.011887409661306978	0.00833013664169683	0.01447198191155116	0.011477211685046812	0.011810309920283781	0.006295237264022395	0.03267525927799844
superpathway_of_heme_biosynthesis_from_uroporphyrinogen-III	0.017129899392295117	0.00551785855587303	0.01216925000212876	0.0018895501504846862	0.017744457057843	0.007300381875624227	0.028542289848287695	0.023860167355689466	0.018573820247912747	0.00968294003850162	0.03102718015905773	0.017080714880263168	0.016587806473850726
superpathway_of_hexitol_degradation_(bacteria)	0.10738003940677723	0.03875859893668052	0.13669937307941968	0.02720058866251847	0.04409451398013521	0.01820758121486597	0.05245302988629194	0.01836384243679202	0.06952787098659974	0.03685638299674347	0.04741138593316145	0.01572183739508885	4.98997e+10
superpathway_of_hexuronide_and_hexuronate_degradation	0.1827252688230018	0.03423461246898112	0.15561244560518978	0.019487602707352437	0.13245617551770553	0.020907944041136196	0.19739102443990994	0.03663960512196234	0.19843910787011942	0.027617867080275305	0.18651681801154335	0.039668648130407894	0.0064395120605202595
superpathway_of_histidine,_purine,_and_pyrimidine_biosynthesis	0.3399806469628926	0.0577983755218369	0.3387034723512394	0.032515336701291926	0.24562168311747815	0.03976885923045563	0.3532462170328829	0.04959522569072367	0.29802219920640266	0.07137107991693092	0.31018942031582125	0.04094314697802557	0.01350800831439901
superpathway_of_menaquinol-10_biosynthesis	0.01984116424619866	0.011247099926999038	0.007597344567079956	0.0029004527786257407	0.002212109125008123	0.0013375675717709392	0.015561468231717567	0.006944928458772515	0.009944361005163275	0.004441287301220662	0.00965120811695554	0.007447627693859182	6.87907e+11
superpathway_of_menaquinol-11_biosynthesis	0.07212339607240126	0.0454749923279394	0.09222498234105328	0.027792179206763846	0.013886295272529563	0.005249175957405093	0.11028028302446496	0.07865299001354904	0.06573639289865899	0.04044901507408339	0.04128463428001105	0.056388650602156795	0.0028222608206206006
superpathway_of_menaquinol-12_biosynthesis	0.07212339607240126	0.0454749923279394	0.09222498234105328	0.027792179206763846	0.013886295272529563	0.005249175957405093	0.11028028302446496	0.07865299001354904	0.06573639289865899	0.04044901507408339	0.04128463428001105	0.056388650602156795	0.0028222608206206006
superpathway_of_menaquinol-13_biosynthesis	0.07212339607240126	0.0454749923279394	0.09222498234105328	0.027792179206763846	0.013886295272529563	0.005249175957405093	0.11028028302446496	0.07865299001354904	0.06573639289865899	0.04044901507408339	0.04128463428001105	0.056388650602156795	0.0028222608206206006
superpathway_of_menaquinol-6_biosynthesis_I	0.01984116424619866	0.011247099926999038	0.007597344567079956	0.0029004527786257407	0.002212109125008123	0.0013375675717709392	0.015561468231717567	0.006944928458772515	0.009944361005163275	0.004441287301220662	0.00965120811695554	0.007447627693859182	6.87907e+11
superpathway_of_menaquinol-7_biosynthesis	0.07936168223130974	0.04809822612081135	0.10176776078063454	0.02966478731105477	0.015783892933992117	0.005925550583648369	0.11912444606303103	0.08360593496349467	0.07264983875866746	0.04300010506827737	0.0455128700906283	0.06112917321799952	0.00270710348487058
superpathway_of_menaquinol-8_biosynthesis_I	0.07914884532780375	0.04785615289278634	0.10175453355372911	0.029665003277377446	0.015794538757840596	0.005938754687962886	0.11910467004836661	0.08360661015412245	0.07258014377163068	0.04286933474881406	0.04567857375094636	0.06148151110718205	0.00270710348487058
superpathway_of_menaquinol-8_biosynthesis_II	0.06916716990079572	0.013314298560715301	0.06746048570875487	0.0072802810241320405	0.0525072060402398	0.010928245834387418	0.09651481025885371	0.015978583860468135	0.11445551723285606	0.09311398642794286	0.09777968828132132	0.050641332603274636	0.007119017892019855
superpathway_of_menaquinol-9_biosynthesis	0.01984116424619866	0.011247099926999038	0.007597344567079956	0.0029004527786257407	0.002212109125008123	0.0013375675717709392	0.015561468231717567	0.006944928458772515	0.009944361005163275	0.004441287301220662	0.00965120811695554	0.007447627693859182	6.87907e+11
superpathway_of_phylloquinol_biosynthesis	0.03496599718180788	0.028248840949359772	0.04210511817838293	0.014906248747373962	0.005412944340112692	0.0020975964856193956	0.058422546948445925	0.044991457672805255	0.030769091673561615	0.024077609232314015	0.018971656106700076	0.02804285973898095	0.0026460333984739113
superpathway_of_polyamine_biosynthesis_I	0.1522431237133601	0.010888570099230123	0.14891197262615524	0.012466761980943873	0.18506226038278928	0.017028652089927994	0.1457124749664395	0.014325071345957183	0.13750353430035048	0.0203723687142664	0.16568514252570488	0.029633317990357382	0.010131700731326807
superpathway_of_purine_deoxyribonucleosides_degradation	0.40659259529969816	0.026854532770535396	0.38360526648643223	0.040428989034341334	0.33868757235156516	0.026342880997429152	0.37706597691750493	0.03903917417207784	0.38674410640295376	0.08456347395011288	0.32494600799008583	0.02868820455462408	0.011759514230362192
superpathway_of_purine_nucleotides_de_novo_biosynthesis_I	0.7051339962588336	0.04547489318283477	0.7350859446603569	0.039591055806108305	0.7836061301404581	0.03555353307731796	0.6657800308207554	0.044654596715841474	0.7027954514777104	0.06130480022079625	0.746630644264367	0.04584679997473939	0.008966750338991783
superpathway_of_purine_nucleotides_de_novo_biosynthesis_II	0.7230836831468277	0.04253872677614774	0.7462096280129281	0.036925132301797614	0.7889733534526384	0.02957435701880613	0.6827217030349882	0.046649531652427044	0.7198704859089453	0.05990957148255211	0.760445159392257	0.04304628584467904	0.01027471282665734
superpathway_of_pyrimidine_deoxyribonucleoside_salvage	0.5009778676698645	0.040170281737399526	0.5300155336212673	0.03174966607468606	0.5265997695940635	0.013722537743795275	0.4609338114428341	0.02963692924613083	0.48082090132819993	0.040506830975027476	0.5101677830377431	0.03538544145039799	0.007243776418261728
superpathway_of_pyrimidine_deoxyribonucleosides_degradation	0.3946306754442903	0.026273424162200798	0.37673263551776	0.03337401718818545	0.3228788541938112	0.028266437447106333	0.37871177124747546	0.03448649623871418	0.38110696798293986	0.07952948623143023	0.31672104812545415	0.034833703922515655	0.0049596882500981005
superpathway_of_pyrimidine_ribonucleosides_salvage	0.6929018340812978	0.068396575996784	0.7348697211710907	0.06196672871880644	0.8040382353472034	0.05616233701460799	0.6379606005200568	0.06503094341842786	0.6718505662842691	0.07996204955153913	0.754877180518113	0.06855815018442864	0.008675178173668965
superpathway_of_pyrimidine_ribonucleotides_de_novo_biosynthesis	0.7329821675120558	0.05821938913010221	0.7655154095565284	0.053132358412576554	0.8287748243443377	0.04483825329319188	0.6799631314468502	0.0646277179572637	0.7222951275026742	0.07744440757237216	0.7812496019299181	0.0616026006104375	0.008654839764354817
superpathway_of_sulfate_assimilation_and_cysteine_biosynthesis	0.2216057954143755	0.09594857817443607	0.3611458702105655	0.0871201378998732	0.3934233657678364	0.11527209453363384	0.2350434796714229	0.03858449765951451	0.2369915977832828	0.047381258627312864	0.27536603396474424	0.1102037075641022	0.009080219142429166
superpathway_of_sulfolactate_degradation	0.002077801622860851	6.77586e+11	5.78621e+08	1.53089e+12	1.6333e+12	2.9111e+12	0.0017836056299343518	0.002061280161691831	9.4283e+11	9.62747e+11	0.0017445717108420988	0.002409075645832948	0.012419430796950886
superpathway_of_sulfur_oxidation_(Acidianus_ambivalens)	0.03128832437970305	0.007867108175615182	0.02875047481043883	0.0024705126266532985	0.025359102113945774	0.009257426809611438	0.05683471919905525	0.023962901806235646	0.05277654195798942	0.04250516434570519	0.029303676433496597	0.0062945277793533	0.009807561897219975
superpathway_of_tetrahydrofolate_biosynthesis	0.5625685896605848	0.027552653756302368	0.5925977924137472	0.020934904664263048	0.6428027089441263	0.03264647737949794	0.5719434152782327	0.01652561143039204	0.5446601872853913	0.02670306884562525	0.6179063194940024	0.022032401334268238	3.71504e+11
superpathway_of_tetrahydrofolate_biosynthesis_and_salvage	0.6311488064815317	0.02352216773799452	0.6533153034860233	0.019094477165767346	0.70601344650778175	0.027891831627138368	0.638633090135175	0.008784250045768851	0.6167494073924807	0.019726269352454376	0.6816591766772331	0.02131059243168126	1.61296e+11
superpathway_of_thiamin_diphosphate_biosynthesis_I	0.36200632158279417	0.014294630456576541	0.384110850014022	0.014729157238270184	0.42669818793904396	0.03174923255821453	0.44181086982837064	0.036827529339792414	0.41667972605824144	0.09382074265210102	0.43782006472395985	0.02744388816840163	0.003973036819978514
superpathway_of_thiamin_diphosphate_biosynthesis_II	0.2679870658884789	0.011306658148381001	0.2623149104842508	0.015024971133069146	0.34394980886076554	0.05562804353206664	0.3101987953249216	0.027794647023705148	0.3110956873626109	0.10250354200189131	0.32787731779770934	0.023111580226851506	0.010261631218515617
tRNA_charging	0.856157938446572	0.019232717502373573	0.8461434673590251	0.020342611171745358	0.9031842250398628	0.01492494525531438	0.8430269964021928	0.039433410188494084	0.8508197785491611	0.03102048461277483	0.8749180254408604	0.028140932311788675	0.006385714048111025
taxadiene_biosynthesis_(engineered)	0.46014410750140083	0.0765311949774822	0.5610654822550005	0.049696843468964684	0.48435434629650903	0.12096472373916674	0.299692484004935	0.04050182249767199	0.411013967966838	0.1139273530434257	0.29212410225386354	0.1617921351055122	0.003073874546822657
teichoic_acid_(poly-glycerol)_biosynthesis	0.12282166955223554	0.020065492788866705	0.09600129520329784	0.017723107284012003	0.06020048579667264	0.014313547371421414	0.07851367367345177	0.020984033297466145	0.11918431296189752	0.052430387985071394	0.07254946041315916	0.02120699358832326	0.0018004656441384845
tetrapyrrole_biosynthesis_II_(from_glycine)	0.22309249537657996	0.032441172907504034	0.20941644781392985	0.012433922630556102	0.10884451998511675	0.024039247408951817	0.24670607733410624	0.018390821722942843	0.24932728133521206	0.04341952374791878	0.1798953503688046	0.033968099020767195	8.93489e+10
tetrapyrrole_biosynthesis_I_(from_glutamate)	0.24755797352002223	0.035046822302445074	0.23146499683015098	0.013515128346830383	0.1251625936185848	0.02878293081813815	0.2709704785719126	0.01732809634133125	0.2753932226923169	0.048889076468058304	0.20123368094025712	0.03529860385104051	6.45361e+10
thiamin_salvage_II	0.4625552560341081	0.03670950235558116	0.47135827858340557	0.026150356431574606	0.5291536312167526	0.03647202989513597	0.4794411143123721	0.031677452289819524	0.4925571771200507	0.06399926054561374	0.5052900583852439	0.022195135537217546	0.039820071046552996
thiazole_biosynthesis_II_(Bacillus)	0.12527493946897456	0.016739326760081434	0.10729371118582152	0.01745135877108532	0.16475957196299523	0.045281720120327926	0.13575014955182876	0.019549779710631647	0.1505955823077559	0.07742826192238546	0.14762700671509177	0.02456002426063149	0.02828579543806628
thiazole_biosynthesis_I_(E._coli)	0.31370191136415954	0.04328363179567524	0.29268008127879275	0.032269327631417766	0.2884859145034117	0.054343381193499594	0.3805183104518649	0.04358687480508091	0.3611514733759872	0.08321411538702364	0.3315424939399562	0.05032966035468296	0.025023856801216104
urate_biosynthesis_inosine_5'-phosphate_degradation	0.7456778919704297	0.06075005085909976	0.8013449011270423	0.06014089498466721	0.9132343715798052	0.03310556520773314	0.7713372397987742	0.02942824649604663	0.739441522235918	0.016121306546883835	0.8598068462335448	0.04094864269638483	3.39099e+12

## Sheet: Relative abundances
Pathways	CB_1_T0	CB_1_T1	CB_1_T2	CB_2_T0	CB_2_T1	CB_2_T2	CB_3_T0	CB_3_T1	CB_3_T2	CB_4_T0	CB_4_T1	CB_4_T2	CB_5_T0	CB_5_T1	CB_5_T2	CB_6_T0	CB_6_T1	CB_6_T2	CB_7_T0	CB_7_T1	CB_7_T2	NS_1_T0	NS_1_T1	NS_1_T2	NS_2_T0	NS_2_T1	NS_2_T2	NS_3_T0	NS_3_T1	NS_3_T2	NS_4_T0	NS_4_T1	NS_4_T2	NS_5_T0	NS_5_T1	NS_5_T2
(5Z)-dodec-5-enoate_biosynthesis	0.3591210713189831	0.30339958718862925	0.1256966880693279	0.22568059393206275	0.2978443572854609	0.06170735858709872	0.20559996363565522	0.1754502195887692	0.13865257010521667	0.23557031505777593	0.241225591130298	0.131736716407342	0.13050053631146855	0.24701170133360686	0.08561410780425906	0.19982008163960718	0.19189239949727763	0.0680529973606801	0.29330307944957945	0.31671663031396396	0.08352494038529729	0.18292853459897243	0.13797859172296506	0.2998513893705944	0.2490116875481825	0.15933644333691951	0.10795229774571984	0.3380316269473157	0.19507382860897182	0.14908967186462613	0.49861728837397806	0.4327180829182876	0.29871568947194194	0.38192696987372676	0.29476073152632815	0.11175085347926023
1,4-dihydroxy-2-naphthoate_biosynthesis_I	0.08446698222615782	0.05732523782716688	0.008524945803025033	0.03577140369505054	0.04529779733916023	0.003089917729012791	0.014237690452642	0.02116808799939329	0.004842578850021318	0.021862785229768145	0.03636572781134364	0.004279833382014721	0.009095136716878224	0.028056491345924865	0.0038143525553295337	0.020518228223987217	0.025014951355245552	0.003365667243116717	0.030591105213265753	0.04689730124946176	0.00527111338294788	0.010758631652171812	0.02353895749380521	0.06072899735215107	0.007568169244144966	0.012868113790998266	6.62956e+10	0.06575518435042088	0.016276933824497106	0.0076647099828576135	0.09069945154697649	0.018239227943914745	0.01115853617946512	0.08525788589499304	0.06496384870867714	0.00427771122384222
1,4-dihydroxy-6-naphthoate_biosynthesis_I	0.02924017523174615	0.017187843942984008	0.009158724540354234	0.014923375452428035	0.017116512185001483	0.014391212159364428	0.016945838070951073	0.020383545678014012	0.014804710072286462	0.018721039620138182	0.013611924852107288	0.017966113320261875	0.016630793001858882	0.01063347796897334	0.008391323581455548	0.01193729111554407	0.016591560396833988	0.017085814302589784	0.017430356863527674	0.013499346549692029	0.008654330278631484	0.031185651745079614	0.07136508263352095	0.05906940435802451	0.022968897644985664	0.019018859661260983	0.023298054997131352	0.03602107554536543	0.01642512016974048	0.012831412929957648	0.016833006575778037	0.006198575034519722	0.010828690535447605	0.023005691009450557	0.023947622732905134	0.014184507207070195
1,4-dihydroxy-6-naphthoate_biosynthesis_II	0.04048328598338037	0.029832453067825712	0.01572373621152518	0.030509463883818044	0.029216975077378422	0.017602500274624643	0.023375436208651006	0.028662405323725042	0.023836718610949013	0.028711219370529954	0.025905445688488512	0.02344676362549472	0.024703465517801608	0.021312397018418118	0.020707373727804294	0.019614618764203087	0.02586066609126154	0.02500681752484713	0.02644239969081049	0.023634667727847402	0.012689958398644173	0.04327857848603556	0.1625438345239198	0.07269095653318991	0.031155654860825555	0.02751386332763225	0.031110927513349554	0.05388580402625997	0.0260143643107775	0.01979413017561278	0.04366167437812285	0.02589070553366333	0.06551522015981248	0.03785432147673332	0.04114274040272094	0.020112109749202682
2-methylcitrate_cycle_I	2.67952e+12	9.43779e+10	6.61021e+11	0.002858258432327237	5.7665e+11	0.0014105414698278157	7.48117e+09	4.83289e+11	0	0	0	0.0015622507598332769	3.86459e+12	4.12749e+11	5.63387e+11	9.16723e+11	3.55099e+11	7.10029e+11	4.03999e+12	1.24467e+11	6.39489e+11	7.65948e+11	4.36505e+11	1.37759e+11	9.38174e+11	0.0013211486275515997	6.51302e+11	9.26881e+11	7.21733e+11	4.57442e+11	7.24801e+11	0.0024194335916054442	0.0016728505770166307	7.51568e+11	2.40807e+12	0
2-methylcitrate_cycle_II	3.06103e+12	8.80789e+10	7.58552e+11	0.003152147375848832	6.39096e+11	0.0015466911400098468	8.433e+11	5.60177e+11	0	0	0	0.001925842434131378	4.37409e+11	4.80897e+10	6.60005e+11	9.91228e+11	5.42793e+11	8.0775e+11	4.67289e+12	1.45301e+12	8.67923e+11	8.95617e+11	4.65503e+12	1.26452e+12	9.69301e+11	0.0018141034100657408	7.41241e+10	0.0012029009820069862	7.80066e+11	5.27254e+11	7.72347e+11	0.003697062277818223	0.0026901881697274158	0.0013107062769935778	2.86446e+12	0
3-phenylpropanoate_and_3-(3-hydroxyphenyl)propanoate_degradation	0	0	0	0.0034974571528535105	0	0	0	0	0	0	0	0	0	0	0	0	0	0	0	0	0	0	0	0	0	3.51267e+12	0	0	0	0	0	0.0016068186031325113	0	0	0	0
3-phenylpropanoate_and_3-(3-hydroxyphenyl)propanoate_degradation_to_2-oxopent-4-enoate	0	0	0	0.0018069454252189817	0	0	0	0	0	0	0	0	0	0	0	0	0	0	0	0	0	0	0	0	0	1.84162e+11	0	0	0	0	0	6.68028e+10	0	0	0	0
3-phenylpropanoate_degradation	0	0	0	6.14678e+10	0	0	5.07406e+11	4.78096e+12	0	0	0	5.9368e+11	0	5.0171e+11	0	0	0	0	0	0	0	3.7521e+11	0	0	0	2.87482e+11	0	0	0	0	0	0	0	3.27061e+11	0	0
4-aminobutanoate_degradation_V	0.04501549085774064	0.03590601831417753	0.014560970445373344	0.06389794645004367	0.062367547719265504	0.014603021251222262	0.04719227041976337	0.038799495984205505	0.014941898163310532	0.056936360878259165	0.046291487312750505	0.025194153700460555	0.040457181829281846	0.039556421013145805	0.01798098684718222	0.03787493990356111	0.029516518208502665	0.014095810993822646	0.06582369843477366	0.05919859432941015	0.020081121896158134	0.06084250561796104	0.005449432032680352	0.016577207160430023	0.04202548537426961	0.06764469374729001	0.019909789197504277	0.030003101091072765	0.05525620901591961	0.021266224623707936	0.03243773562965742	0.08034832762303411	0.026346145048315412	0.029777804037111933	0.03199176983763341	0.02429598996812284
4-deoxy-L-threo-hex-4-enopyranuronate_degradation	0.31233662567592685	0.2619336659262457	0.24506636446738214	0.36607828557189664	0.24292775101494904	0.26850314420968524	0.3221492430380356	0.3255478340794155	0.2574708540968854	0.3384134474693158	0.27726887868244854	0.3426894692639519	0.2682284563822804	0.25809435459001834	0.2508961596412787	0.38662475870349505	0.24734872456484794	0.3191755865304957	0.32620218972503323	0.26989540896045744	0.26159160381804153	0.38603305010641964	0.36854871714421816	0.3561392955779384	0.3947950011587152	0.3019796358699751	0.32770653238045716	0.327531512963513	0.36491582873303396	0.3990123750389018	0.28730772841641133	0.35011578196151866	0.358710630604546	0.36968230474636987	0.36549710113584055	0.41635088967644507
4-hydroxyphenylacetate_degradation	0	0	0	0.0022887472117028023	0	0	0	0	0	0	0	0	0	0	0	0	0	0	0	0	0	0	0	0	0	0	0	0	0	0	0	0	0	0	0	0
4-methylcatechol_degradation_(ortho_cleavage)	0	0	0	0	0	0	0	0	0	0	0	0	0	0	0	0	2.44893e+12	0	0	0	0	0	0	0	0	1.98606e+12	0	0	0	0	0	0.0010441586138328263	0	0	0	0
5-aminoimidazole_ribonucleotide_biosynthesis_I	0.8855648001777707	0.8736320844567982	0.9594581221226143	0.8983723758665269	0.862163121015086	0.9484886873391863	0.891956766413021	0.8872414684824773	0.9236351596850193	0.9308055077009201	0.881937681029833	0.9048433245960849	0.9119424422102631	0.8987468500483906	0.9440624125195726	0.9411093613732366	0.8942457548296663	0.9472787452329802	0.9176370470960173	0.8683698234214485	0.9334128509012133	0.9420747624967946	0.9039290815734291	0.8923870962578826	0.9302231222803387	0.9612347735699149	0.9323419064580032	0.8827728794761054	0.9648048304331235	0.9134371812456197	0.8120460612216962	0.886251735900662	0.899244239357436	0.877681152211106	0.8920973172859019	0.9454354211987006
5-aminoimidazole_ribonucleotide_biosynthesis_II	0.899293635476326	0.88159885855617	0.9714047461155572	0.9120872137685145	0.873960160063223	0.9605250387141714	0.9068624195609762	0.9002211375748033	0.9363104199118137	0.9620975353109869	0.8939030943665475	0.915677264327207	0.924392899641914	0.9093624962150011	0.9544201334744453	0.9603380835374381	0.908018012721018	0.9613766653310167	0.9390776591002461	0.879843937405496	0.9446865261247623	0.950425641572592	0.91680380623846	0.896699738847645	0.9371060287265214	0.9919898487723857	0.9430530350521468	0.8889544350926817	0.9844575013688522	0.9202597084713169	0.808330423304242	0.8969482872281088	0.9073054744971344	0.889581250585899	0.9084361809265279	0.9613823887302348
6-hydroxymethyl-dihydropterin_diphosphate_biosynthesis_I	0.5338934608305366	0.6358303535423697	0.7508342825219252	0.5387731459879035	0.573880321709859	0.7260584755180937	0.5900299410580045	0.5951708617217771	0.75058818162848	0.5070577345440885	0.5897212962844094	0.5872967836907371	0.6368809973086302	0.674675407774194	0.7323498965124873	0.5354160487797257	0.6338547962940925	0.6731889338882068	0.5176315311786261	0.5814439998141382	0.6756032673413316	0.5595033070033684	0.5237351772404907	0.6207521433886185	0.550542020036775	0.5692030624073191	0.703503848747453	0.5541954867963532	0.5135200470376231	0.6370315562398083	0.6234316908423244	0.57742035130131	0.6182690303619702	0.551011892399744	0.5320331676614871	0.6358473043557167
6-hydroxymethyl-dihydropterin_diphosphate_biosynthesis_III_(Chlamydia)	0.5133845705749867	0.6227910564819715	0.6728349726805699	0.5175149372468342	0.5647706419976849	0.6509624330824405	0.5660948087592143	0.5689678442223566	0.6184009380144714	0.48948703885712064	0.5762148924743123	0.5564622515185731	0.6155914837622827	0.6587182923493732	0.7094698016080242	0.4943034555120134	0.61312131013806	0.5942803143444496	0.5011090654274298	0.5702672939096493	0.6483520009923287	0.5398542717107981	0.5542125115166575	0.5964922939997519	0.5381638687489034	0.5465503481610843	0.6586723499571525	0.55133344054633	0.4941330925220422	0.6033824290855069	0.632645180852223	0.5924338529138601	0.595748173153823	0.5312890973223208	0.5048994511428664	0.5776693023189938
8-amino-7-oxononanoate_biosynthesis_I	0.2655084575100285	0.21598503989344592	0.11260902926394634	0.19418710614012602	0.19506570500662954	0.07777128760051559	0.17660062208065597	0.16035749410426198	0.13288093747629695	0.20420937041822684	0.17400298830431854	0.13144791884253382	0.11935607151039888	0.18412470505159856	0.09025236454370134	0.1641318070806774	0.16112012206350104	0.08553425879118108	0.2037839018425656	0.20866018857971738	0.08729474429298055	0.15332364471293855	0.18967745582618756	0.25213683354818833	0.21570694262358392	0.13499528353076676	0.1230540972061316	0.26532525905903076	0.16250311240779675	0.15912280702296003	0.2850440257289848	0.2214103267039525	0.2500002050668384	0.2790082595464766	0.23867613955801908	0.13189560515517823
ADP-L-glycero-&beta;-D-manno-heptose_biosynthesis	0.07527584450204448	0.07124779956560713	0.020355962307193123	0.04937285460885683	0.054151618617784246	0.01118882693874643	0.01963908833517318	0.03365435957148451	0.021284050153324702	0.034735748609371404	0.053693221064044214	0.014584203920329535	0.02489701407569626	0.04517906089443456	0.019514545067201013	0.026293522697136747	0.04021813684452945	0.01721095458819188	0.04351307014037721	0.05440914605623988	0.01660593840490406	0.025251200741066012	0.1748013609327005	0.07448989809989774	0.020413791660091093	0.027258457280346104	0.017757113303565226	0.0723567168314285	0.023721992388900624	0.018378815010141165	0.10620047076698538	0.04329612125950238	0.07257856224284112	0.08695298564955899	0.06701134556068684	0.011603440978961495
Bifidobacterium_shunt	0.39486387269402157	0.3508039533744359	0.18696791542346794	0.3474666085593074	0.44258310045330845	0.17413372797446103	0.389601566172565	0.3044165845778559	0.15225472337930585	0.453663792092668	0.38055166026505133	0.29714538083202824	0.35942828232534685	0.34621029527505587	0.127214941075753	0.40149594798448196	0.3535998510304608	0.1812209951357594	0.46872430660737113	0.4254643871135465	0.178926613053177	0.3305912066197542	0.11608305492006937	0.1875359687505693	0.31042648372298914	0.4993337027267397	0.221484131794966	0.29020563376679853	0.47604177500920164	0.25301461118628493	0.19150720074194896	0.38965245818964256	0.22872594540895996	0.18281884782786792	0.3192696535412121	0.1905055377438785
CDP-diacylglycerol_biosynthesis_I	0.8851258857518749	0.8629067051676683	0.8568611917883704	0.9126814449631877	0.8885217628364134	0.8740648202561955	0.9043569880565692	0.9100696065537148	0.8712007151780008	0.9233090373348577	0.8892699168819929	0.8972160529365827	0.9083137366235792	0.8872835539278389	0.9445304613633435	0.914893725821438	0.894757686373222	0.8931242480385679	0.917225395670775	0.8795235472282793	0.931300435633389	0.9167232374935657	0.8726087880751305	0.8511898312168479	0.9205410522711389	0.9336220501755808	0.9035977462531375	0.8789171415190443	0.9502710875130181	0.9014789971980319	0.8328911440261134	0.8694815168108827	0.8617653051483135	0.8781328656581177	0.8986149709495282	0.8983245363112291
CDP-diacylglycerol_biosynthesis_II	0.8851258857518749	0.8629067051676683	0.8568611917883704	0.9126814449631877	0.8885217628364134	0.8740648202561955	0.9043569880565692	0.9100696065537148	0.8712007151780008	0.9233090373348577	0.8892699168819929	0.8972160529365827	0.9083137366235792	0.8872835539278392	0.9445304613633435	0.914893725821438	0.894757686373222	0.8931242480385679	0.917225395670775	0.8795235472282793	0.931300435633389	0.9167232374935657	0.8726087880751309	0.8511898312168479	0.9205410522711387	0.9336220501755808	0.9035977462531375	0.8789171415190443	0.9502710875130181	0.9014789971980319	0.8328911440261134	0.8694815168108827	0.8617653051483135	0.8781328656581177	0.8986149709495282	0.8983245363112291
CMP-3-deoxy-D-manno-octulosonate_biosynthesis_I	0.2570196853313889	0.38975336208399486	0.4339925949600673	0.25829040289933275	0.2700669333452064	0.40780734358228576	0.24271263422798936	0.3267753892962129	0.42988335060219374	0.2576949774955913	0.3294518278533995	0.3271495838650496	0.3667535797192488	0.42717182801285036	0.523542324176368	0.22487457600522867	0.3786214031847786	0.34876873674550807	0.25093871141695145	0.30243288260403667	0.45647515965888463	0.2978449101984555	0.46272904405817994	0.4033057922248511	0.30478105410999035	0.24761661354124107	0.44690043950976477	0.34252461130691164	0.23017489100941327	0.32871656661649584	0.4048406766746911	0.3250708702386144	0.41153930565128005	0.33216112556611027	0.2836261518736323	0.3383337373902833
CMP-legionaminate_biosynthesis_I	0.05874720060499364	0.035653695059284986	0.009010027201160252	0.04267468950494076	0.06006654008325934	0.006032638998815009	0.03291493556004761	0.021777540108374623	0.004006890620622701	0.060203609822430705	0.04674950571502775	0.00925543371185999	0.03164172068642475	0.03878986513151838	0.0033543245167248826	0.03911504608294461	0.020200850215148638	0.010503816195572358	0.07378356821958047	0.06319015692307531	0.00818541826997302	0.04495571825572356	0.0069459033635438415	0.03469046600799093	0.07983778944285026	0.030861640910001303	0.012034041059248924	0.06545284308143742	0.0656297981620482	0.013437457972424915	0.12288632828779139	0.06018222265744534	0.08837018592283555	0.05179863695502081	0.07758741543759837	0.011374975522749752
CMP-pseudaminate_biosynthesis	0.0035471583584605944	0.004126624856328987	0.0017045239299890306	0.0035846602985843096	0.0070268576230894395	3.58847e+12	0.0020696445426145412	0.0024112601213309554	0	0.006354675822378208	0.0028470604466160933	6.76709e+11	0.0039455449488318885	0.006140932108198213	0.0031001633389553854	0.0024463797949080394	0.004406909150241252	9.1761e+11	0.005049107742842751	0.004258715365150302	0.001555350615906891	0.0013029672154777684	0.045250700597063064	0.007528873650295362	0.0010364899183140056	0.0037881053341986223	0.0017669777009313573	0.006779128788404069	0.004181768744531208	0.0017603286049906544	7.76851e+11	0.004509614475183422	0.023803013668107446	0.0026972896162719253	0.003866515129108749	0
Calvin-Benson-Bassham_cycle	0.8315972971493892	0.796151673985181	0.855319458657475	0.8657230489486606	0.8268614373925539	0.8394875936704399	0.8524682659498459	0.7807614257663319	0.8342240980400518	0.8716109477928731	0.7993015357395272	0.8662140647147579	0.746809095595393	0.7921825055805499	0.8626087776252501	0.8024429733802838	0.7366401768244695	0.8428293109563303	0.8570366114920399	0.84582010981373	0.8453125931444946	0.9387710267550399	0.8871369218005416	0.8670950107779725	0.9293456899348083	0.825778631728321	0.8290168109344261	0.9090324385654344	0.9080544066994036	0.9172618725752464	0.9405372108743459	0.9228683306739403	0.9055693292936647	0.8829899923643939	0.8748371301654527	0.9009451722618695
D-fructuronate_degradation	0.3520845277621547	0.2819235441800063	0.4042904699544116	0.4174426030943872	0.28801070030848297	0.4202291295638193	0.3968917867324546	0.37219934420167206	0.323092624066387	0.3808167226990772	0.31409488059517904	0.3867565294583981	0.2878317277892569	0.27949791256157314	0.28780073822492275	0.43358172437364995	0.2772634834815991	0.4495234959332426	0.3719432784527011	0.30830011582731237	0.2867038719907215	0.43675352325270045	0.40915510476763106	0.39277985724378306	0.42731756477238975	0.3342188035462591	0.3645216885953113	0.3720388728874564	0.416195324910454	0.4618224325298459	0.35591256764107143	0.42526751831383014	0.3948016828601351	0.41603353915255387	0.4180559946212424	0.4986253734762255
D-galactarate_degradation_I	0	0	0	0.00398791642219473	0	0.0012212318657644165	6.13636e+11	6.19444e+11	0	0	0	0.0010467724942404542	5.22731e+11	0	2.85925e+11	0.0011756695836315375	8.10257e+10	3.92035e+11	0	0	3.30517e+11	0	0.0015704436905734681	0	0	0	3.76528e+12	5.10089e+10	0	0	9.33433e+11	5.35276e+11	0.0016477082933567377	5.93623e+11	7.29114e+11	0
D-galacturonate_degradation_I	0.22974672469802485	0.20363377754628492	0.1529246838239494	0.29329554657019485	0.21716824591522574	0.1716634035047955	0.2530426762326366	0.2224491168039472	0.21002529925794555	0.22338003605774462	0.20908018370357231	0.19342776855678764	0.14728587555616723	0.1788154251268865	0.1357794263822309	0.19471456429195064	0.14785290087089067	0.17347642873234967	0.26153789467144845	0.23536745419974206	0.11545591943442612	0.3051528361591482	0.21267123563588988	0.18764998676477404	0.2803540752538769	0.19860907845681072	0.1607981081229315	0.25156670625137517	0.27608872261755296	0.2915830699788759	0.27469481714738736	0.3581810976974628	0.24052504680826936	0.2268529210884353	0.25960382089200057	0.19730220846074148
D-glucarate_degradation_I	0.033674586607516876	0.025399050708196442	0.01172339639464703	0.030297487122434994	0.0395538435438924	0.00842290996465055	0.03141190099728627	0.02362849568285027	0.006550721840374224	0.032934929565562494	0.030051624707818286	0.015565398059855013	0.024185943693208957	0.02641687637859678	0.008419576523027427	0.01957505834274388	0.02505124964937728	0.011422821345030448	0.028365804260227848	0.03613544935895707	0.013066322310099547	0.026254555723840174	0.0015704436905734681	0.008887050446143806	0.02340614154115982	0.030528891945296822	0.015184021741734548	0.01986214471152551	0.032182098656611785	0.01598215178308126	0.017979222577567542	0.014837213347801269	0.001979882603403399	0.012878595133233008	0.028430883416801212	0.012454894447774145
GDP-D-glycero-&alpha;-D-manno-heptose_biosynthesis	0.05855290501425255	0.06154411930021863	0.11748449115141289	0.050639257517106503	0.0773965317825892	0.09473904291429683	0.06126608657666368	0.06382124839988468	0.03683644169262671	0.05547459157294986	0.07084111925870065	0.08277575891127865	0.04662194984147322	0.05760850968052204	0.13025783362777696	0.08493517648098892	0.06342152436561548	0.09374391881580552	0.0673384480691281	0.07418551657906693	0.16150467758225812	0.04200622467011951	0.1362461431642443	0.0711317546724016	0.0644763133817875	0.04439888113099018	0.03309056346466537	0.07372490975966449	0.04227424813806432	0.041162961994818933	0.12309837039842848	0.12342451581202232	0.08230621221327968	0.058852841430156434	0.05002258101449884	0.07267517774354505
GDP-mannose_biosynthesis	0.673061947826286	0.7527972365977641	0.8635495376547613	0.749518191802912	0.6649244260658848	0.8604076482522958	0.7321485827704383	0.7974632868437928	0.8911357513273679	0.7343020122554667	0.7252949134931522	0.8575524213934094	0.814859620700456	0.8107449427606964	0.9399034457438328	0.8119815045416395	0.785721337530541	0.8786525369226991	0.7192089308506568	0.6959393072644314	0.9285958041304998	0.7653792281845423	0.6379175152537896	0.8288506304099479	0.786351908788706	0.7040510099253744	0.9061595419654326	0.7080471444915721	0.7052566918733948	0.8720544147214021	0.6940969270853687	0.7145840721222173	0.7973475638225822	0.7748936461363681	0.7276287437071534	0.9207192889093878
Kdo_transfer_to_lipid_IVA_III_(Chlamydia)	0.26666483371254207	0.3890800253878433	0.4324326211889947	0.2535982423245028	0.26933871442269364	0.40823548697355266	0.24352521536162622	0.3284749735929084	0.4283735626256491	0.25482719320695735	0.32620975685219444	0.3258787602459944	0.3697155159305565	0.4251152039301381	0.5190152353401551	0.2285253578260228	0.37981210997574505	0.351415061466815	0.2550936137436447	0.30078817695283105	0.45452653572584806	0.3065116160167776	0.45025894154714396	0.429114609897337	0.30738762616648696	0.24854699273527667	0.4510531830791539	0.3425475110292171	0.2303269679605168	0.32672941637902564	0.401052583116433	0.32360877964788515	0.40807741680846	0.3320925807518707	0.28392839004506343	0.33452942912029066
L-1,2-propanediol_degradation	0.013961218382705748	0.012896681758413213	0.006884910916964314	0.0023671875644141823	0.014796485317463925	0	0.014206518994713317	0.007448974456113063	0.005940693550873799	0.0313691626787798	0.01305465314913319	0.009082566045445674	0.0071698198147690856	0.009439960044588497	0.004547372974338171	0.013898487980230979	0.006848913059672589	0.00708495634219128	0.014567171503862764	0.015355955713265567	0.010752731453739268	0.007203649783697215	0.03151880818471449	0.008518682492895039	0.007223995650132875	0.023016994899267586	0.014427026039255737	0.018820963233935815	0.014372825451213699	0.02137225062918089	0.012327913420989638	0.01013729890000007	0.003981951956639491	0.005991076902710304	0.00862945095956415	0.00963681485057923
L-arabinose_degradation_IV	0	0	0	0	0	0	0	0	0	0	0	0	0	0	0	0	0	3.49424e+12	0	0	3.01987e+12	0	0	0	0	0	3.25971e+12	0	0	0	0	0	0.0010964946396574361	0	0	0
L-arginine_biosynthesis_III_(via_N-acetyl-L-citrulline)	0.2813999147628682	0.2433876922977974	0.1357879137197297	0.21633872110706828	0.21277896826414588	0.12769394757390906	0.2108980581993132	0.18232868955090178	0.23583787470074155	0.2528276187000359	0.22372379169385295	0.1805029214687708	0.15664276038002764	0.21575818620307752	0.12519848203020045	0.2200621333284108	0.17228279055819337	0.16237279654757172	0.25358780664317554	0.23440095137415556	0.12443455809002604	0.2496417332849559	0.28973646687061305	0.21791128331253795	0.2729601474136459	0.17564584065268588	0.14365315903644646	0.2871199059632161	0.21510996373424854	0.22022405394726496	0.3389337099115048	0.30957482300565026	0.2725078376043545	0.2842267726704485	0.2504558561355437	0.18188277592563323
L-arginine_biosynthesis_II_(acetyl_cycle)	0.6593129173434228	0.5740303850114219	0.5986479311327942	0.6477419908098696	0.6120213733716	0.6255110517802949	0.6579904434053716	0.6318858290053739	0.6092513721716928	0.6604273792251099	0.6157303979270821	0.6724537000756311	0.5935239422415157	0.5379983725225668	0.5294642533527028	0.7112476081024153	0.5913661369063317	0.6736162051505579	0.6237428260210343	0.5939449054964178	0.5715259413816535	0.6582596792085654	0.6633003485860749	0.6206243577260004	0.6499561921795697	0.6480238927405867	0.6027994465675116	0.6196577630672301	0.6866028101705678	0.6570621090679611	0.5018634092392266	0.542064574577158	0.6516124787802838	0.642483808205987	0.6580643044938354	0.6915924841135344
L-arginine_biosynthesis_IV_(archaebacteria)	0.6167097675054132	0.5525053199190771	0.5689691839973424	0.6078894860099139	0.5876439535432926	0.5920393547400353	0.6252864248880438	0.599390489418461	0.5834157640472452	0.6255769067791522	0.5908838390231841	0.6290247112940335	0.5635644548467749	0.5247684481669339	0.4977237517718785	0.6625865897752389	0.5695062709638755	0.6309357029542484	0.5935850846666317	0.5715558740570049	0.5368658573606301	0.6163161925196105	0.6157237063583298	0.5678250205239276	0.6171544095400917	0.6123641151121935	0.5622771454934286	0.5827978185884921	0.6471721807457783	0.6165278113278729	0.4982389633810513	0.5454518647955516	0.6085243244008339	0.5908804139131509	0.6114422806592418	0.6354428352433062
L-arginine_biosynthesis_I_(via_L-ornithine)	0.6204173344174614	0.5547655454476852	0.5713390021895186	0.6113122672504124	0.5906630879325125	0.5944697207499106	0.6285225583090349	0.6021184177213794	0.585492963265622	0.6291161049688467	0.5934711854469094	0.6323870105420846	0.5661904529166233	0.5267571587375639	0.49985685448835576	0.6664185203422834	0.5717372577965275	0.6338700601405659	0.5969290454697278	0.5743754977942663	0.5393859491404535	0.6195598990054089	0.6181689488139729	0.5711713684165012	0.6200959603941449	0.6161893528832112	0.5652074718881134	0.5855672570687525	0.6509951920943509	0.6193701893365653	0.4992694977904145	0.5463370078447488	0.6111613959147325	0.5941028011056265	0.615146629495375	0.6387799126307339
L-arginine_degradation_II_(AST_pathway)	0	2.58555e+11	7.37776e+10	0.004371288326608114	0	0	4.12333e+09	1.64578e+11	0	1.14337e+12	3.45815e+10	4.41563e+10	1.75753e+12	7.26903e+10	8.40185e+10	9.7325e+11	2.88376e+12	0	2.72132e+11	4.51996e+10	8.20943e+10	0	3.70718e+12	1.58939e+12	9.14721e+10	3.74206e+10	2.10157e+11	3.96487e+11	0	0	5.77553e+11	0.0016291627787499304	8.63032e+11	1.34982e+12	4.90249e+11	0
L-glutamate_and_L-glutamine_biosynthesis	0.38437280722492284	0.3400984849040497	0.5838601695872931	0.4445137835527348	0.3953650879649731	0.5898841281679971	0.5066971115050942	0.41535927780261894	0.5106416382599928	0.3734689071176811	0.3718721592640947	0.43533698364476153	0.3641200656280692	0.32077441144109403	0.4173505465640987	0.4274488300045489	0.37918621192256463	0.5678467638149491	0.36776912655901756	0.3613393187216535	0.44244384524276753	0.3701457065447326	0.2611915394226806	0.29052367135043083	0.38583593729026083	0.3653298649488414	0.3407033293357315	0.4141569280595059	0.40989944343339313	0.4679387092386891	0.41673546306830794	0.43019250940514064	0.3244578749612638	0.37255783731329595	0.3500728043704892	0.5021721723811753
L-glutamate_degradation_VIII_(to_propanoate)	0.0039060447250284687	7.14015e+11	0.001004905330505234	0.004940868978283478	3.17507e+11	0	6.02943e+11	0	0.0018807099043151412	0.0016724177684820465	0.0018437537342160368	0.001684827312561245	0.0014998834907048847	0.0011872192458957616	3.07162e+12	0.002543751252420241	0	0.0010896066662075255	0.0025935036636545346	0.0011252012442709031	6.87761e+11	0.00159790521970664	0.0025259716528618897	0	0.0016736983082960616	0.002394156997447503	2.01466e+12	0.0023550918030763642	5.42659e+11	0	0.00529339768261751	0.0011384393340168597	0.0024497674090535634	0.0035849918149223185	0.0010087546471937991	0.0025683766192606482
L-glutamate_degradation_V_(via_hydroxyglutarate)	0.010912624671067048	0.011037693499543118	0.005641719484819031	0.014044461740910116	0.010752812740535429	0.005501804114265094	0.01053309665076167	0.010820368148229313	0.006655817581296378	0.009658910298686634	0.01407004713167341	0.013130532423110764	0.00980581244332958	0.010229637531395568	0.006885846672651727	0.006828466130035062	0.008855886252313084	0.005024110103715537	0.013606130652082816	0.009771645695119853	0.006574128039034847	0.009966316175177774	0.004534472410862971	0.004484728637435032	0.012642441880504634	0.011933284519277752	0.009051873887756407	0.012070345554457415	0.0046558647528936225	0.009404282927987145	0.0137679417798193	0.008306765030983923	0.016266029379994624	0.016686840714513793	0.008699733714372992	0.00669276428551789
L-histidine_biosynthesis	0.5958284289993626	0.5142341755215104	0.5661314119367106	0.5935461079284651	0.547821985560375	0.5953413845653338	0.6099923113135949	0.5633761427115621	0.5930133858729827	0.5880817739652162	0.5427323306236239	0.6170513182049091	0.512299979910214	0.47643321248397535	0.4884451704954243	0.6501778343314373	0.5135928963129307	0.6508321516271757	0.570777704208752	0.5405088998578883	0.5241973253420379	0.6083059875578892	0.6061631714822142	0.5644747616529724	0.6265869371585273	0.5272420804710689	0.5236571129686597	0.598937592497689	0.6075080156769971	0.6291583849331173	0.5707435496826994	0.5478736196189038	0.6217986226060876	0.6104346102767599	0.6056992611441525	0.6585723443608633
L-histidine_degradation_I	0.1458111305975223	0.3237445030367384	0.4129061402346583	0.18580358072425932	0.1942663158327941	0.4046478389081677	0.18531198808899835	0.29910789081566735	0.40431326532946826	0.18976335242021922	0.2794511865711405	0.2930509792865924	0.36478482148974056	0.376742068558517	0.5188303158000516	0.17500416886791093	0.362451700837316	0.3262323700003279	0.1705549715491851	0.22108439472341337	0.45329281744911926	0.23124708478255815	0.3576793238519232	0.32237774171402134	0.2391769932617392	0.20933605256694038	0.44250733201946235	0.21988246063372993	0.167205709751378	0.27617038989128223	0.20671389315060873	0.17373429851938532	0.2833799231287815	0.22800823247400176	0.19988933049139815	0.30029761292791307
L-histidine_degradation_II	0	0	0	0.00106010122726843	0	0.0015614573793455999	7.71206e+11	7.78807e+11	0	0	0	0.0013211570877810124	6.58384e+11	0	8.53761e+11	0.001602246606675494	5.45869e+11	4.94541e+11	0	0	4.16923e+12	9.42103e+10	7.94063e+10	0	2.2855e+12	0	0.001734175918994614	0	0	0	0	0.0014463257153657476	0.0020868762755289995	0.00661473128435752	9.16705e+11	0.0011525953342833356
L-isoleucine_biosynthesis_II	0.8249197361754763	0.7458708275561786	0.5809534977841591	0.8442647251840015	0.7883940049550419	0.6465282661950339	0.8370139171933239	0.806359452987024	0.7840251339110155	0.8346309803725154	0.8000296585182028	0.821040434259064	0.7202225277894668	0.6934277305307515	0.5740296087111286	0.8256300379628134	0.71945911087547	0.7365044442696551	0.8315534447618187	0.7828291311882909	0.592804499791967	0.866989402557107	0.9084195357805577	0.8335493964574198	0.8833305473507667	0.7652415334481381	0.7409289914673153	0.8674612273248453	0.8679170889719128	0.863873440334126	0.8457206193120959	0.8342919077804458	0.8843508876821201	0.8602097300784859	0.8654652095608419	0.8221551976111315
L-isoleucine_biosynthesis_III	0.7077361568817817	0.6386443496371271	0.44022642434377024	0.7206616146440458	0.6713671469460034	0.49542407223830764	0.6985474309828081	0.6721510111369042	0.6619455202230754	0.7194365891343016	0.6811713630346029	0.6784661810132778	0.6101610606158763	0.5917892056712993	0.44836819428016467	0.6984728286466804	0.6036681730313068	0.5873512333760927	0.7140723988633771	0.6698023089966124	0.4710907140521194	0.7438065084161544	0.7636043846375323	0.6975203802753597	0.7613467636194069	0.6589872417936496	0.612794609592413	0.7490501203071769	0.7450141216955193	0.7112440130874121	0.7384274022193127	0.7169912875619401	0.7634918806291575	0.7382185660433913	0.73296503288381	0.6755156196037768
L-isoleucine_biosynthesis_IV	0.7908872169388096	0.7398807283728496	0.5924667426510726	0.8179662113073338	0.763039713596917	0.6576860223830501	0.8106087260702981	0.7998331560092343	0.7644156201623024	0.8041713316465294	0.7818589086070992	0.8249244406840593	0.7212200682627863	0.6959222046409671	0.6038525410391244	0.8028146722164404	0.7239734038053646	0.7377630875131305	0.7959215974547333	0.7621595255814575	0.6193065899088064	0.8330158660456453	0.8686861071590838	0.8069897483877375	0.8547103544444932	0.7323982579704812	0.7475081747766017	0.8289449773100519	0.8252059825042214	0.8579371800771677	0.8109691882200504	0.805386661046419	0.8595078795813899	0.8244140428530842	0.825839103097873	0.8209797003959008
L-isoleucine_biosynthesis_I_(from_threonine)	0.7680895225345628	0.7034692813357974	0.524404181033325	0.7907913514582884	0.7383663173402989	0.5881212644239648	0.7787813832712303	0.7579561069105305	0.7279191576152642	0.7760476397228422	0.7534115058808007	0.7606006736048575	0.6769577175327087	0.6566749204741213	0.5306054475175456	0.7612920126276879	0.6750425908696196	0.6719449640744733	0.7776124820155593	0.7341125812700647	0.543353214162295	0.8086763198165762	0.8509792945425189	0.7860362644838872	0.8237355362214682	0.7192071094927288	0.6982286929260156	0.8127054390682373	0.8088327319573168	0.8058203882894662	0.7992418384193509	0.788125763503199	0.8207412019817092	0.8050761400643817	0.8095102132739344	0.758019697600241
L-leucine_degradation_I	0.006129763545555844	0.0086784534270572	0.012393876367605016	0.005689807163244981	0.010638123425999842	0.006935248410716437	0.004979492666836836	0.012566578742040384	0.01893129127264869	0.002558139058176587	0.011818666190175586	0.02961695705306224	0.012954999252845807	0.010026324012047883	0.018997047881919228	0.009395502054949366	0.007286112899564024	0.020326593541035592	0.006347354888052966	0.010118764491198506	0.019624471710473188	0.006322907326812166	0.024569633294313747	0.007015159034830319	6.08986e+11	0.015301917718676741	0.01359865825917646	0.002960253605710539	2.51325e+10	0.004484461928609596	5.27312e+11	0.0037670821176758983	0.002652588900865563	0.011042773657991316	0.008497417787446091	0.0054462686503429615
L-lysine_biosynthesis_I	0.6471727963571148	0.573206310116838	0.6708216592288079	0.6649979955065863	0.6142446185229861	0.6907232537097289	0.6600819043912298	0.6441635312097642	0.6590386939159766	0.6641666809684013	0.6202196809932858	0.684586757951331	0.6052992581687154	0.604451464706918	0.6096464272650493	0.6812024698266536	0.6189356361605554	0.7100367739498357	0.6377383126243147	0.6048449418237897	0.637091842370002	0.6602478327279522	0.6031412865112105	0.6131598788466394	0.6621972812963651	0.6492091471879684	0.6231090205372819	0.6353472625718696	0.6912981653585376	0.6776944935927807	0.5594184908560473	0.5888456440428008	0.6340806031386569	0.6464090480917732	0.6623869712913767	0.6903395354725886
L-lysine_biosynthesis_II	0.3216775438311933	0.26445366606399184	0.10259496866778073	0.27074638579212	0.36445974496353006	0.08330180249676045	0.30652106183867334	0.21543665443684248	0.0647965526332863	0.3612993766557685	0.29576961794600043	0.14685086246718332	0.2801232198838637	0.2850633124815422	0.06222997642210437	0.31998101641357685	0.25518611531406205	0.08844533595007843	0.3576978943011369	0.3431262318969888	0.10951468969298064	0.2604431407954477	0.03270968735003225	0.09593370571204143	0.22114769537233073	0.446526949387145	0.12855193592851605	0.19226870322065534	0.35275026360841455	0.13825153966854042	0.16065426190001764	0.32920225482906884	0.0701556084682606	0.15213440863921535	0.24655042003061106	0.09386949953231155
L-lysine_biosynthesis_III	0.8591123520916754	0.8654796762836854	0.9521986191899603	0.881769885361563	0.8499700569858543	0.9497278910980622	0.8785974086114682	0.8899201540794557	0.9349434904950813	0.9064874979466887	0.8755487487526588	0.9189813664742549	0.8983773023512153	0.8904229675494733	0.947483649820402	0.9030901175176043	0.8928620363876396	0.949695308523712	0.8813464198668124	0.8617678929096508	0.931024871077875	0.9226723542400558	0.8691144896328742	0.8980032932381046	0.9229176443375549	0.9098948457425368	0.9408471079406018	0.8722064790904286	0.9290794417495067	0.9145544583250309	0.8361673892913825	0.8605762629777864	0.908958200163696	0.8860694200633578	0.8917318063545976	0.9514655626004879
L-lysine_biosynthesis_VI	0.7728243506390574	0.7825157658492411	0.8103476212693675	0.7770939634942465	0.7752318186433269	0.8132215861402996	0.7668266446314048	0.7868601379005838	0.8209454231132232	0.7994420926598825	0.7981468597480584	0.8022529801784986	0.7938636904844398	0.803917743689657	0.861175629674883	0.7645925072133493	0.8096613952127013	0.8487336108067832	0.7865290292090115	0.7740123755845848	0.8424794829123198	0.7885588465715184	0.8330509222317036	0.7707632605014956	0.8112129218026337	0.8093022902087244	0.8169520856594465	0.8002709506347248	0.8098224123726263	0.8052078859666285	0.8019520670091191	0.823110595987086	0.806439701698901	0.7672435663261231	0.7669904880220574	0.853910980521473
L-lysine_fermentation_to_acetate_and_butanoate	0.028421080243376078	0.032489221156562054	0.010444649152029369	0.038247133856804276	0.03166909709850399	0.008465211063661934	0.033300260150760604	0.027592030975090606	0.007916719341056552	0.04035183412519844	0.0340470716802745	0.017638156108868874	0.03541619743878138	0.023117695847247904	0.008829923218075745	0.03041790991330193	0.026446009533755154	0.012430101025921427	0.03229819880981622	0.026079552828854363	0.0130004905397554	0.04249242973168996	0.1012102751474894	0.010326829993355538	0.050729770705152104	0.035679199269258666	0.023885070316619378	0.03799275325509473	0.03803339316967219	0.028203486157833826	0.021244506422330507	0.022582238395017388	0.020519838918990167	0.039502391302471775	0.028465664049066305	0.01858334803003786
L-methionine_biosynthesis_I	0.24247252875899003	0.2344524435718001	0.4514742097794595	0.18280414409457146	0.2622084155905506	0.4392765410558953	0.27049283684111936	0.20779511079266968	0.4164091504913012	0.1729892485639037	0.20815793677164424	0.2995510561788845	0.19948324997607017	0.17258507777243753	0.3208132073624783	0.2752718766029887	0.228340151577151	0.44104262080585804	0.19766276646476832	0.2484771917865398	0.3407855999848266	0.17881645667487647	0.34213580958772544	0.29716825202500646	0.13889439616938654	0.15915423099157494	0.2358161294391311	0.24541304440139725	0.1723309886378439	0.2774171531717522	0.2881081511844066	0.17111217955151364	0.2136955806478211	0.2314352351056207	0.22898918215473077	0.346083824109434
L-methionine_biosynthesis_III	0.250892602340634	0.24390751928692023	0.4919224875077103	0.18661357698732747	0.27204375116605195	0.4805264093825115	0.27990946830775165	0.21447848057654603	0.4518583793295167	0.17612338920248463	0.2150092637567327	0.31326029810540856	0.20500999704289338	0.17664717453326004	0.34260817236744817	0.28356299610899033	0.23738543095427717	0.4766728812343181	0.20216747331393373	0.2569921510333142	0.36116587267318184	0.18314290224636995	0.37111620259453876	0.31516547640321935	0.14146918336388806	0.16097569917306975	0.245285162010415	0.2553789456978601	0.1755692028545837	0.28946313207690477	0.3033623165176447	0.17496058414632093	0.22017101024389665	0.23944740152344554	0.23624206613302134	0.36257302820376736
L-ornithine_biosynthesis	0.5661263806688425	0.49932584493896015	0.5378483979683001	0.5669499981306487	0.5146493506561313	0.5693753109993127	0.57787291015005815	0.5585153863852318	0.5701028159210266	0.5656248368127906	0.5314079770902763	0.6034287240431853	0.5053889126265549	0.4545816948413113	0.4721065184387741	0.6240697177445811	0.5115491784568793	0.6231439813231775	0.5303991376581688	0.5047343212942536	0.5020380129015499	0.5899624107301418	0.6362959571063784	0.5590589154959994	0.5791833344514058	0.5222967213567548	0.522529835250826	0.559607841817381	0.5845396396664638	0.5990515805897642	0.4336005034570011	0.45224459912392323	0.5812483809980336	0.5854602925923178	0.5720412639508065	0.6379486764851763
L-rhamnose_degradation_I	0.09943000637983405	0.10748908263176016	0.08010823859923617	0.13533293070762878	0.14442308186136474	0.08274148261900968	0.1436859960144665	0.12208022396356222	0.05344222490693661	0.10280488730625822	0.11222463103746338	0.10368011661702478	0.08725810052671763	0.10129024209924299	0.06998196283672997	0.1058352572708804	0.09003974045612774	0.06508785268834058	0.11848217861308258	0.13844185128930775	0.0704698005082199	0.10778785346328343	0.12628457299462076	0.09263558116197368	0.1419614590548494	0.08724738628203788	0.08347070010504794	0.14325041283062753	0.11056454546012674	0.14639278536463027	0.18004540563740754	0.20722954222065876	0.1439284105716329	0.12269130964074453	0.11556738691807433	0.09166904984978694
L-tryptophan_biosynthesis	0.5638967362942591	0.4811073484077855	0.586129642484845	0.572155831639131	0.49996909585893157	0.6057929949414337	0.5978495952814349	0.5497073850507775	0.634311797392906	0.553553710628518	0.5021708967092274	0.6070995441597659	0.49304112286035257	0.4564929115314296	0.516585493723905	0.6397108444630357	0.485704208792286	0.6685626338392135	0.5212136225483934	0.4933738002362682	0.5388375582919346	0.5794963862137603	0.658356691396518	0.5738198487942916	0.5770434714372701	0.5117198518461861	0.5231149448603982	0.5635475976173268	0.5551168924391676	0.6376266469557541	0.5239560172540894	0.5088813994495086	0.558897678373159	0.6076557582178153	0.5598312261174521	0.6868994225927986
L-tryptophan_degradation_to_2-amino-3-carboxymuconate_semialdehyde	0	0	0	0	0	0	0	8.58045e+10	0	0	0	0	0	2.55513e+12	0	0	0	0	0	0	0	0	0	0	0	0	0	0	0	0	0	0	0	0	0	0
L-tyrosine_degradation_I	0.00410512404049409	0.0021118474815032544	0.0026248566186413283	0.0038250790878251242	0.0021905731315630815	0.001692949259072573	0.005576686567137463	0.00335900189315548	0.006325826566500997	0.006884092105072946	0.0020940267757949865	0.016575416764299213	0.004324402182922894	0.0028803062922704683	0.004868615796739396	0.003275126908477649	0.0020323823560031017	0.0069843776494577774	0.006869096284877553	0.0021479873527962988	0.005804999544478771	0.004574753013201156	0.010719803063138153	0.0018614985199421992	0.002156698447490493	0.0015187238470212518	0.0026914760175189593	0.0024542638245651947	0	0.0030775683474974095	0.0011238491246492377	0.0010454715840916707	0.001722157523854835	0.006521757170835573	0.006702479820118018	0.007085207111017592
L-valine_biosynthesis	0.7680895225345628	0.7034692813357974	0.524404181033325	0.7907913514582884	0.7383663173402989	0.5881212644239648	0.7787813832712303	0.7579561069105305	0.7279191576152642	0.7760476397228422	0.7534115058808007	0.7606006736048575	0.6769577175327087	0.6566749204741213	0.5306054475175456	0.7612920126276879	0.6750425908696196	0.6719449640744733	0.7776124820155593	0.7341125812700647	0.543353214162295	0.8086763198165762	0.8509792945425189	0.7860362644838872	0.8237355362214682	0.7192071094927288	0.6982286929260156	0.8127054390682373	0.8088327319573168	0.8058203882894662	0.7992418384193509	0.788125763503199	0.8207412019817092	0.8050761400643817	0.8095102132739344	0.758019697600241
L-valine_degradation_I	9.22412e+11	0	0	0	0	0	0	0	9.25521e+11	0	0	0	3.50159e+11	0	0.0018208121591937805	5.97742e+10	0	0	0	0	0.0022664728613817392	0	0.0014685969809715865	8.96647e+10	0	0	0	0	0	0	0	0	0	5.21955e+11	0	0
N10-formyl-tetrahydrofolate_biosynthesis	0.6378919907845395	0.6884193668457388	0.8291141564773143	0.6788334715465744	0.6398418475778872	0.8202125848247582	0.686733523015218	0.7040410137449127	0.7930052751107391	0.6549351313288692	0.6781312517249595	0.723748069475033	0.7277926465814065	0.71590953785685	0.8028794516267868	0.6814115989049457	0.7267103437129088	0.7857867067910187	0.6570098145915793	0.6537695849956423	0.7687827221497071	0.7015067547820889	0.6123025651599867	0.6949666716785382	0.6941298369796667	0.6934703930412295	0.7670901791935307	0.6460756092741664	0.6819745578010239	0.7460616436865826	0.6456012967266309	0.6406196055278539	0.6540222733774033	0.6666284569380405	0.6612795204575208	0.7401697973960577
NAD_biosynthesis_II_(from_tryptophan)	0	0	0	0	0	0	0	1.37277e+12	0	0	0	0	0	4.08731e+12	0	0	0	0	0	0	0	0	0	0	0	0	0	0	0	0	0	0	0	0	0	0
NAD_biosynthesis_I_(from_aspartate)	0.5284014073369612	0.6035697766131717	0.6679477898053012	0.5457423817450899	0.5375222261842206	0.6674929818022232	0.5416918281528922	0.5907208276121938	0.6871423091312959	0.5157988384485909	0.5780219283553961	0.6185275278841664	0.6114218534068526	0.6326646281480273	0.755563841506205	0.5041732364269349	0.6123682708554832	0.6303254869095384	0.508213488166388	0.5545938998689649	0.7115120968069054	0.5837161284852128	0.5557886244451032	0.6307775821963373	0.5989992768608944	0.5211709408409038	0.6884194981709107	0.5980594713601031	0.540124829889686	0.6496791340933697	0.5912654092307928	0.5578643553953735	0.5994568032610667	0.5932887969966624	0.5483999484538699	0.618189497207044
NAD_salvage_pathway_I	0.6273736000089067	0.6270948562585217	0.7741747352633501	0.6661382151661921	0.6073020346954264	0.7672124922908202	0.6746347317925638	0.6667044475904178	0.7506520089125203	0.642790161889317	0.6197046411906582	0.7236027376366383	0.6417709654190527	0.631514471665537	0.7283095775528002	0.704858609198818	0.635350658555841	0.7713112423629925	0.6281085733245021	0.624605383389048	0.7202969021612756	0.7026512022992876	0.6287928863044695	0.7155435713689282	0.7080913678619851	0.6254790008581955	0.7267881705177289	0.6727852563296248	0.6647283306774568	0.7340586002188052	0.6404606991378945	0.6408436276735388	0.7092077935258978	0.71092331313615	0.6660680562014835	0.8018763070746986
NAD_salvage_pathway_II	0.003164693621785184	0.0032887716082866856	0.04874582700316654	0.013032040060039272	0.009827330482255805	0.08219086201350198	0.004083485615213594	0.006276697347944655	0.022220495654989184	0.00797545824777687	0.003659818508273603	0.004182166108024216	0.002221982800209527	0.0022405312022709322	0.018076588232819532	0.012141742333809392	0.013079476880780618	0.06392787523371157	0.00969392724257346	0.009055325351569325	0.01089620540767719	0.004145484682585255	0.003462988766444586	0.0016028445911982665	0.0032238210124311164	0.006340195992507355	0.0019040626633105805	0.007186839717349545	0.0029409833494818674	0.0018180236557549	0.052070819678115436	0.009427442037725038	0.004080702911075634	0.0030434995125442088	0.009144874799438632	0.03531848881537629
O-antigen_building_blocks_biosynthesis_(E._coli)	0.5474787649366175	0.5163470921195552	0.6373439384169413	0.5388406959723941	0.5782500367828617	0.6141592758776458	0.5768341275155281	0.5160464853722773	0.5465886245703538	0.5524342731474969	0.5313816536620987	0.5658981204817478	0.5256245065365213	0.4962236839708241	0.5321616300404525	0.5742585667238026	0.5305461301982097	0.6058550045739327	0.5653686564186587	0.5550827900757486	0.5489769606315952	0.5310516606981867	0.5119526787362279	0.49029591113817433	0.5508261807557419	0.5552714804758945	0.5000690553661213	0.526232223732907	0.5733558999760257	0.5870974417895078	0.5447387288570145	0.5465082818327394	0.5150274395014488	0.5108836932654814	0.5280406789022617	0.5841724016471873
S-adenosyl-L-methionine_cycle_I	0.7028671409265157	0.6049052364337569	0.6153317088414356	0.732900042427238	0.6745045831904563	0.6090501915325308	0.7173876451234434	0.6473152866926103	0.6737447624023074	0.7355297771204133	0.6154036601916294	0.7201975121651074	0.614915424078559	0.613876793960291	0.6488148755896608	0.7415418894506335	0.5811112492140524	0.6731430823156178	0.733395597278441	0.6820535907064774	0.6713772976529481	0.7487194869731758	0.6483282132311513	0.6962130353801934	0.7480805131784243	0.7363811382393174	0.6831030468498924	0.6994951750820857	0.7661685521649203	0.7770103231690797	0.6695607966155359	0.72516296135391	0.730724228403222	0.7247398873387831	0.7209402547853304	0.7777782314321587
TCA_cycle_IV_(2-oxoglutarate_decarboxylase)	0	9.89166e+11	0.0064099651687780776	0.06068004472980864	0	0.014651242907238833	0.010538112074931619	0.0070168503239908635	0	0.0017079846023917245	5.18106e+10	0.021427825835730836	0.00649665008961396	0.0014804920149795442	0.006457047541008064	0.022363942439581622	0.007118395611401619	0.005585661237738295	0.004233282478717089	0.0018566916838659133	0.008342300056468245	0.007673447874753092	0.005472101215438269	0.004292262517152095	0.00540444530148226	0.021792428856091662	0.0042270446775250214	0.010456447581928702	0	0.004423194764082736	0.008565321931513296	0.057007732322422136	0.01679510237093229	0.007844809068212595	7.33973e+11	0
TCA_cycle_I_(prokaryotic)	0.3802913028086381	0.5250989820366894	0.5671840995910413	0.2998858148969329	0.39820991270395056	0.5668309143940303	0.25393881865628976	0.48377618267080974	0.5667676449993009	0.31353705403467175	0.5012036723261297	0.38628921948851896	0.5415082290635919	0.5476186878044244	0.6232537697898358	0.3276916305164558	0.5532919605915166	0.46799946118470953	0.3221105204063149	0.4168214991273264	0.58607492233326	0.3404958410631047	0.5405203427278816	0.48310524427159113	0.291816844517238	0.38466063052657795	0.5571635702300705	0.40605785417488366	0.25362781089842296	0.26479581151356907	0.4505060166894715	0.33816871981693447	0.44202169413119247	0.4293397601176775	0.373618539335471	0.2726190556983931
TCA_cycle_VIII_(helicobacter)	0.05682854481781971	0.038103686595852795	0.19610602124198406	0.04552386412516174	0.048240579327597455	0.16777497758467844	0.07629036916963991	0.06376941454738354	0.06488435092635747	0.07606805391600316	0.04202402312174536	0.19666155346019618	0.05021930402015995	0.03536363368667999	0.22781086983529936	0.11575897444842768	0.04484395364189943	0.21502343890255948	0.07079052388424038	0.031177603868734086	0.292950571054511	0.04946759178108681	0.31368802447553845	0.05668157562730531	0.032643195716944975	0.04289593667197753	0.03505735447561178	0.05164587324293794	0.028306731985369437	0.05563256817077071	0.02185631245818214	0.05075249034524656	0.12341853136823933	0.049270418594258764	0.04561948470478916	0.17580768986826745
TCA_cycle_VII_(acetate-producers)	0.08612821967109449	0.06673161018392577	0.03473156493931766	0.0630191409475647	0.06335854192890558	0.036516265894749975	0.05243058271262932	0.06155812000843248	0.04989875318105477	0.046035255374128226	0.0565350931998052	0.05442592676262927	0.051584370648739136	0.043245564028294665	0.04950872201887578	0.047377812886346383	0.05608194635143602	0.05967861636789298	0.0525638562158576	0.050963079907505836	0.02725140110213384	0.09568526718720786	0.2670262759959754	0.15524559733156554	0.07104595425143731	0.0645394813233359	0.07167157047278537	0.09392193146662557	0.04870641462322498	0.04560433151012374	0.09652619749642816	0.06471582502800809	0.10553026043031749	0.06494767873376098	0.07753224884841554	0.041043348419535185
TCA_cycle_VI_(obligate_autotrophs)	0.3135166204108336	0.579707914186857	0.5492219148840458	0.19352711615209442	0.3301224644326214	0.5411886750544459	0.16662788093033318	0.502003749922718	0.521287199265649	0.21396750570520803	0.5361588827557304	0.2660093568246103	0.6035756969209592	0.5574232234430265	0.5781648613961639	0.2193744413039253	0.5995019834520667	0.3521240955351074	0.22268287943842469	0.3535715569777187	0.6054357089550648	0.22607176941321816	0.5414476096335865	0.4096041497743062	0.16781589658771828	0.3437661853100683	0.6002760816620265	0.32104565970498977	0.16385664907158903	0.1381780160257192	0.4354410906906644	0.23135307318737766	0.3326410132224239	0.3601060309187194	0.2886300076795225	0.13915299929121672
TCA_cycle_V_(2-oxoglutarate:ferredoxin_oxidoreductase)	0.4575880917661499	0.5862847272793839	0.6745034145924946	0.4162052559141944	0.48321140353397823	0.6715708714571454	0.3899528798147529	0.5530789320005357	0.6719190710466592	0.4182883815845373	0.5579021258928484	0.517774432105537	0.6028291145998463	0.6124604282352059	0.7184104034964343	0.43638008777653586	0.6109969111733035	0.5970227904780361	0.4267201752880565	0.5057802423703863	0.6785973642572894	0.46883410842672013	0.6251667067545467	0.5945048558899066	0.4406180662752979	0.45549857765059315	0.6493665172238025	0.5077137471086843	0.3822481468791044	0.4365348333579226	0.5311198132191511	0.46032823708733	0.5688786059388977	0.5188603861998221	0.4672556671173553	0.45275171638435774
UDP-2,3-diacetamido-2,3-dideoxy-&alpha;-D-mannuronate_biosynthesis	0.004174393774406233	0.006121382888907396	0.0024252493623229967	0.0056908305030429485	0.004256334893391128	0.006911032455676221	0.004433833379260362	0.005904550168293451	0.005786417272934738	0.006631668778051153	0.004635047602696821	0.005360634765938372	0.005528415176740227	0.003946193404380936	0.0014125095033324189	0.00457620072937366	0.006498961776527102	0.01141767912455301	0.00641093115421253	0.004939033251694276	0.00338982813193399	0.004511196170293849	0	0.0026284873749011293	0.004008615404084048	0.003512542562668623	0.007651203220073035	0.002358924983472782	0.003561030620728867	0.0033301753129157167	0.0021498598164979748	0.006845712221724375	0.0050692999000250495	0.0022296731418516443	0.004044006505022447	0.0031159369030730215
UDP-N-acetyl-D-glucosamine_biosynthesis_I	0.5390299238748291	0.4757048642812572	0.5660371680935703	0.5202056244858448	0.5692092248316836	0.5641305884115317	0.5560697560649688	0.47594683525750087	0.4972694017113921	0.53490862608354806	0.49309103710497465	0.549953551378652	0.4745380297712624	0.4384285228226615	0.4917077449799105	0.5600752550809094	0.48701107999909427	0.5739896025872323	0.5574537810108288	0.5340325049485021	0.5464076733467456	0.4614777477465527	0.4773401334900695	0.40679370209056503	0.4975834793991073	0.5218203428602108	0.4175346253748044	0.5058367123787751	0.5435980192836704	0.5440103720600751	0.4932656542688342	0.5055728398836725	0.45707187522638054	0.452005095396601	0.496397297235296	0.5218853160155298
UDP-N-acetylmuramoyl-pentapeptide_biosynthesis_II_(lysine-containing)	0.8213292371029026	0.7872541502318064	0.8513871689997362	0.8438185124280134	0.8037917094364155	0.8517284045420919	0.8443055867448556	0.8192529393988377	0.8343594610516601	0.8637705890633172	0.8044926499697924	0.8531499855220948	0.8170655493162177	0.7999484458235937	0.8033189065621671	0.8580233860589037	0.7985944480079197	0.8692328687396533	0.8465303417510242	0.8102375760118993	0.8066002701482271	0.8765856741949274	0.7993207921589705	0.8257674846865166	0.8804075058155324	0.8677586991354349	0.8390019243994385	0.8262417359268491	0.8935363013240429	0.8562823196539254	0.7867155869689276	0.8140361083401305	0.8476842019909219	0.8284980781395218	0.8432644905176888	0.8849825317254805
UDP-N-acetylmuramoyl-pentapeptide_biosynthesis_I_(meso-diaminopimelate_containing)	0.8311000358380621	0.8337022569453449	0.919278144036957	0.851176463091819	0.8266081234137508	0.9145061785726891	0.8522546819938412	0.8580373243653898	0.8910283778481811	0.8733017771235181	0.8448099757116069	0.8754319113437157	0.8796738157297408	0.8620148575605009	0.9206846715715412	0.8795381632383744	0.8671340887162984	0.9096457780187429	0.8591765794554438	0.8302274730005879	0.9119289255952839	0.8810916401714032	0.8208802297093202	0.8390989936672255	0.8835855722463235	0.8969219463243185	0.8980890560666352	0.8293469805694906	0.9028933302646978	0.8745862752962982	0.7866955585339659	0.8226750254481247	0.8476760783663477	0.831485776257153	0.8484627127755948	0.9038648739669631
UMP_biosynthesis	0.8992103055044187	0.8974732551002624	0.9933909302040833	0.921183959828519	0.8850421134173012	0.9899946910352684	0.9168962333859295	0.9246678023365653	0.9632353897969425	0.9434870628007347	0.9103443957326285	0.9424191451642219	0.9444989348300897	0.9261318606339158	0.9895498445613838	0.9427483576500473	0.9295781618881317	0.9842177023705638	0.9248322651607259	0.8925674410689918	0.9706205954285554	0.9676675678056632	0.9032763228666899	0.9190177021987841	0.9595272232402403	0.9704600920795071	0.9727729612066227	0.901286890471189	0.9836578060805422	0.943576949372813	0.8218598120593295	0.8903254079035514	0.9105771428266818	0.9092875826675718	0.9215005928523263	0.9802285272083926
acetyl-CoA_fermentation_to_butanoate_II	0.19932693326967155	0.16342122500708053	0.08045558016060644	0.1947623809354524	0.18923596066014411	0.051213779487203306	0.16290033460505446	0.13234998872891798	0.0774372259490746	0.24603753015292462	0.18966729013324973	0.10098236311282134	0.13324385886448545	0.13404629994840928	0.061610192600703245	0.15484092589189064	0.12094677373236935	0.09675848653305713	0.22823613054687863	0.19033594541756388	0.08294769745190804	0.1912303948380124	0.15200480846122374	0.12008635395821417	0.2334560136314918	0.15415731810173836	0.11403182150846738	0.2167618300663448	0.2371392739914307	0.15518810395156088	0.1536144694842527	0.15985334698753692	0.21365345741531996	0.1552559692697513	0.20960325985466866	0.09083842926991836
acetylene_degradation	0.4119287877820299	0.34947831198368356	0.2517123712196765	0.44255152549821386	0.48965846931260565	0.2635112497429346	0.4609858027711652	0.37733423701494506	0.31940395346988454	0.44419918355219834	0.4047514481738651	0.3595695415574368	0.373002444206982	0.3561895673133496	0.2448832791311939	0.4037477596788343	0.3529113645784229	0.2914287208253462	0.4797935379158865	0.455222436014654	0.31392392445257816	0.36817651082382896	0.22437473731945057	0.28782600014262094	0.40091232263724813	0.47690845231489754	0.27795754638748116	0.33747790074509737	0.4476840899804327	0.3573565721656553	0.4422523604664472	0.47738137590421303	0.3033906177926329	0.29296743084247645	0.39811451758927624	0.3234958138564777
adenine_and_adenosine_salvage_III	0.7542442930521122	0.822320938932353	0.9093309651775482	0.8178518356053386	0.8336527884843126	0.9065412113997152	0.86892800250583	0.82469981311151	0.8293892593883967	0.8165788483634636	0.8282490935089503	0.7970806303182233	0.8625072497500281	0.8602588307840495	0.8251092861507631	0.8153088639032672	0.8547366887648181	0.8570383122873939	0.818100629863817	0.829523095141609	0.8264924724961724	0.7979730361315222	0.6536262099066613	0.7197467110918427	0.836268017680272	0.8267492041526553	0.7926107176301433	0.7711731313148397	0.8397272679804928	0.7918565742624761	0.8158482339467726	0.8241430418212627	0.7419347396566528	0.7224181013460501	0.7581333444979447	0.8003588528812986
adenosine_deoxyribonucleotides_de_novo_biosynthesis_II	0.7983300442360529	0.8809452758799056	0.8066561011107711	0.891587879525419	0.9486928374233107	0.7838552623157536	0.9515712032082669	0.8741811427738786	0.8303388700127465	0.9067739689406119	0.8647105734317444	0.8808478093934874	0.9320710592420107	0.9318796837990584	0.8171408445027231	0.833705046983638	0.8661156409320285	0.7770077679454767	0.9339405644909742	0.955818400004271	0.8078189014186374	0.9687828105995194	0.963653787620339	0.9125898967249151	0.9253465631130803	0.905991834209725	0.9077742777142788	0.8193378740631351	0.9065086924636635	0.9411953303677717	0.9110080285971708	0.9643658726540008	0.9245432359310455	0.819793345775921	0.8508164423781807	0.898461472599274
adenosine_nucleotides_degradation_II	0.18448692689577223	0.17869708379003177	0.14100155977773984	0.20295122639994276	0.20407855805595637	0.16785572117777722	0.22795861438578846	0.2278837588398927	0.14096270862789276	0.22380487647830033	0.1995388072669799	0.2580852870329507	0.19019935452001563	0.17008041474655386	0.12251717774491681	0.20562144175523345	0.22521012122890924	0.1491995254285086	0.21132980138952212	0.1972966278040776	0.13914174316907166	0.17597451757144716	0.27353441716842947	0.26213447182132016	0.22942417180326938	0.15359146647558944	0.1583809568958949	0.226348937125868	0.24160034861270097	0.208462437981347	0.15190843015323868	0.22219509640470292	0.2451406407863049	0.1586379213004573	0.18063419688214738	0.19325732280244462
adenosine_nucleotides_degradation_IV	0	0	0	0	0	0	0	0	0	0	0	0	0	0	0	0	0	0	0	0	0	0	0	0	0	0	0	9.97909e+10	1.0989e+12	0	0	0	0	0	0	0
adenosine_ribonucleotides_de_novo_biosynthesis	0.9472838394663544	0.9485388615050525	1.10685e+16	0.9809920099134811	0.9341133934574275	1.09329e+16	0.9856911318832324	0.9845180188338142	1.03021e+16	1.00437e+16	0.9633968522149976	1.0122e+16	1.00434e+16	0.980829945898969	1071349625217030	1.021e+16	0.9927410532121236	1082317572716960	0.9863030190957905	0.9437523519138985	1.06134e+16	1.01589e+16	0.9552192167210732	0.9638506753657081	1.01064e+16	1.02522e+16	1.03008e+16	0.9502379632742782	1.03811e+16	1.00977e+16	0.8918918345375443	0.9419433375954713	0.9708965672604135	0.9683827094074249	0.9746896071765287	1.06038e+16
adenosylcobalamin_biosynthesis_II_(late_cobalt_incorporation)	0	0	0	0	0	0	0	0	0	0	0	0	0	0	0.001638135406133144	0	0.0018946945530030968	0	0	0	0.001819410296741092	1.96946e+12	0	0	0	0	0	0.0014403783761443864	0	0	0	8.49611e+11	0	0	0	0
adenosylcobalamin_biosynthesis_I_(early_cobalt_insertion)	0.007322267125950605	0	0.021529656836125	0.03625008657865581	0.006114553090150351	0.023018345037504138	0.0192006019916558	0.025348409545355083	0.022399664486245564	0.007747610760036656	0.018226039245105345	0	0.012692422042196689	0.002947586494225845	0.02334462937854751	0.014657806745222676	0.00824471311974622	0.019740598730465235	0.029486579242970466	0.009084939761254095	0.019193264207231723	0.02748740277033286	0	0	0	0	0.017530569942476776	0.0024965585599474407	0.002679355664218186	0.020250787441236245	0	7.3877e+11	0	0.04817162006128651	0.037741307008705066	0.01901204911311595
adenosylcobalamin_biosynthesis_from_cobyrinate_a,c-diamide_I	0.4054012158309861	0.3638414560608058	0.40596474182539977	0.47605576723043175	0.4220816614157016	0.4238195468183993	0.4586169400845345	0.38242537157577167	0.5400678442158328	0.44564750270346076	0.3809128484752494	0.5020921737813927	0.3500675285170879	0.3428308182519096	0.4391679377193607	0.396460944547738	0.34701900752012477	0.46643226983369024	0.4495795587745217	0.4259946449951615	0.4507148258821995	0.4664566801824145	0.42040815224482886	0.4056423545270306	0.5079619429868227	0.3586515157456931	0.3976747265484543	0.45455437348798305	0.4692337164090234	0.5604932827986592	0.5300537161536601	0.48108345859065765	0.44861325172615707	0.41659251724176843	0.4256380559877508	0.49453205951040075
adenosylcobalamin_salvage_from_cobinamide_I	0.4228544537383097	0.38401756597668674	0.456260606096964	0.4955902516343913	0.44326488936849195	0.4618359073389433	0.48002779339570856	0.3992250734946546	0.5758080123326905	0.4650571750796204	0.39694866943267104	0.5367862643376851	0.3687241364557837	0.36472282871795614	0.49141110200262555	0.4176833602574412	0.36363303429124455	0.5047364099923595	0.47125069267469194	0.4510906693127404	0.4983634871181794	0.49429177009708636	0.43345522165747313	0.4429152929072887	0.5330634726851897	0.37357190700374654	0.42793450874648065	0.4719380058493415	0.49100361832335443	0.5959337785675322	0.5602184725834357	0.5056230211808934	0.4720516245024829	0.43788213507311463	0.4456453018109047	0.5357350276807309
adenosylcobalamin_salvage_from_cobinamide_II	0.4088801847905673	0.36941231950025094	0.41807333583190287	0.47971845186070866	0.4260114451865596	0.4306162898039713	0.46287854901800285	0.3859666045273072	0.5467940446224523	0.44966841985181366	0.3849254429140302	0.5090028150093638	0.35409026397740573	0.3482978124793883	0.4501581593758371	0.4009390293056226	0.350743472633039	0.47319032078476037	0.4538449070223281	0.43113404205401223	0.4605124159754035	0.47360964047901677	0.4225979658354262	0.4131696917774097	0.5136571945411761	0.361670882445911	0.4034239842361699	0.45921904550051235	0.4742724089914495	0.5689854665000204	0.5363879657697902	0.48744536708252106	0.4542887854428337	0.4210313321699669	0.4295195241899084	0.5011349264505379
aerobic_respiration_I_(cytochrome_c)	0.07737731936937213	0.03930192563835173	0.051149858374501436	0.05991493644459399	0.06832866801079164	0.04273448131176516	0.08368521130282616	0.060590237721796995	0.08785024913639154	0.08037074711607327	0.05439018865401985	0.15923190380252614	0.07239248473227615	0.06596822947944958	0.1026945304156666	0.04840276309934479	0.045969908211037254	0.09657871078569469	0.0863862558874145	0.07403204994042126	0.07910304248150062	0.07509153063749024	0.2962074079532232	0.05101566236401064	0.029261757545110182	0.03135020810454931	0.04971071376207922	0.06474523892882697	0.028206759317464122	0.05597316893061518	0.017014810617787736	0.030849947402577568	0.10042633470899384	0.13599833109478346	0.1016016936552769	0.09578295076509748
allantoin_degradation_IV_(anaerobic)	0.001171196124012416	0	2.89558e+12	0.003966324782234843	0	1.46856e+12	0	0	8.32185e+10	0	0	1.29836e+12	0	0	7.32348e+10	0	0	2.44432e+10	0	0	0	1.95395e+12	0	0	0	9.26698e+10	2.18285e+12	5.09068e+11	2.13828e+12	6.1854e+11	0	0.00240116695786857	0	4.9416e+11	5.09653e+11	0
allantoin_degradation_to_glyoxylate_III	0.003210017266450838	0.0023899340492324647	9.06076e+10	0.0073107419407354175	0.005711714918013541	0.0010531179157213272	0.0034038880290799497	0.0021621393898813104	5.49645e+11	0.0043160172900194955	0.0027376762143860264	0.0026252714162857105	0.0024304494674465887	0.002367956476398049	7.30751e+11	0.0024057529544816683	0.0011720225225616003	7.78664e+11	0.005599167761517919	0.005249662698080062	7.67777e+11	0.002446082709701957	0	7.72765e+11	0.00230964694502431	0.002579840941983339	0.0012656362168339834	0.002844143167317496	0.0018261569224302108	9.5786e+11	0.004614947547999935	0.004976064136864398	0.002757610281740427	0.002006497232071094	0.001776267819340108	0.0015101653468001667
anhydromuropeptides_recycling	0.3700506196004434	0.5175441051578192	0.4656527353303476	0.25543911085016785	0.43352485865077717	0.45986240414497037	0.2085966165603773	0.4877616546093414	0.4228971405027147	0.249367085621941	0.5097503881584557	0.3469096122435788	0.5273276689449437	0.5232222290248114	0.4455964974526592	0.25579748989580947	0.5143324420513868	0.3863997310343088	0.28162336852288045	0.4378572285213032	0.45304696687793206	0.1839063041786534	0.31044692126549495	0.41296198624815966	0.140427948342554	0.41540058545426856	0.4497524407390885	0.31553839284473273	0.13077429981305477	0.19926984520282298	0.3914915731209734	0.22388092564499243	0.2699029889650387	0.35756482330814376	0.3299342867772549	0.1780665674196358
arginine,_ornithine_and_proline_interconversion	0.0528631429294268	0.0622078015364428	0.0712659539315513	0.06253168430526548	0.0687316934099428	0.0829259006889104	0.055327990516935426	0.05742241588454546	0.051676808881402386	0.05664554988327361	0.06204609419295642	0.05266526275863124	0.045369679652362535	0.05318152240281628	0.054558117849837724	0.051441663434393436	0.062043231891914186	0.07820644183728745	0.057825126985464825	0.05998521763683855	0.04332560080878386	0.05810238135147514	0.04547741708190124	0.047557494542190784	0.055109543013890434	0.05204531174363673	0.045871875266540664	0.063618286941746	0.04030138002416688	0.042447023262837405	0.049511809109819865	0.050964665419995926	0.0687062767608626	0.05164660840664782	0.06058408806160129	0.06699727294770388
aromatic_biogenic_amine_degradation_(bacteria)	7.97727e+11	0.0016203701705679724	3.16635e+11	0.006737083358895352	7.73267e+11	2.87864e+12	0.0020833220249447714	0.0014609736209211233	6.23282e+11	0.003639421901849704	0.0010360685309684298	4.66777e+12	0.0017396567235173218	0.0014456205197267518	2.27844e+11	7.77548e+11	9.89949e+09	5.18707e+11	0.0024260176312222597	6.92476e+11	5.42906e+11	1.94272e+12	2.53987e+12	5.75674e+10	3.03418e+12	9.14293e+11	3.80569e+11	4.28838e+12	1.02547e+12	5.18569e+11	0.0029257534286907176	0.0039099529309198225	4.40213e+11	6.99127e+11	4.82061e+11	0.001744056597775389
aromatic_compounds_degradation_via_&beta;-ketoadipate	0	0	1.01942e+12	0	0	0	0	0	0	0	0	7.98469e+10	0	0	0	0	2.33949e+12	3.49663e+12	0	0	2.48424e+11	0	0	0	0	1.92931e+12	2.3418e+12	0	0	0	0	0.0022661213824863784	0.0010224588934745432	0	0	0
aspartate_superpathway	0.42303510216402895	0.4297042166091561	0.4842846257379805	0.3590816897525036	0.4573317587883832	0.47084121874470464	0.4503568916970908	0.4103245999965366	0.31376161908416467	0.34927308258737855	0.4129203821252335	0.4386002465617369	0.40683433068800623	0.3668727926868156	0.4814596999847425	0.44460108444065	0.4377284622479923	0.4413896270492686	0.3779218655009496	0.438874287905628	0.5066087139993398	0.3230118805370543	0.4723023968340596	0.32015673548848905	0.2883981072800418	0.3551668914197378	0.40001505575919005	0.382564497577242	0.3360871513478827	0.3514083267250265	0.3525117280333834	0.34398673648474876	0.35290325331550465	0.363543875984202	0.38719825215108467	0.34031723424153815
biotin_biosynthesis_I	0.2544270180494161	0.19730110007741236	0.10237224467956635	0.1889729788166113	0.18772766085694295	0.0823410038787878	0.1664452800174091	0.15756306576393417	0.14102388474174968	0.19652083401664303	0.16512331656984147	0.13375725358234383	0.12054688649668996	0.16897453095592538	0.09014898336492654	0.15981667758198473	0.152227322103531	0.09222478094496198	0.19281424830034669	0.1940574656387508	0.08595945860861913	0.15578436187132214	0.2082927407785583	0.24067857491121564	0.2005525418336681	0.1363244663797933	0.12450224532609507	0.24745040340633326	0.1565366260654975	0.15664234748898676	0.26098505289558593	0.20271772838731447	0.2258159199212613	0.25311772390356907	0.22182280349976607	0.13367066750665088
biotin_biosynthesis_II	0.035786938910666	0.017290109805866594	0.006590534303095305	0.01505847312360835	0.018655889390280615	0.014744512495854052	0.022012431339155987	0.02132567986244504	0.010203516265618875	0.012161422467829499	0.010978089920132725	0.019924309466136905	0.02018825631654613	0.010833701274020039	0.003998506221520144	0.015996479706219913	0.017668896957723935	0.01984360360102675	0.02395768974309432	0.012766880619519812	0.007353420683574272	0.035284526607315146	0.018139528321578745	0.08123763683886032	0.029593592751144048	0.022104503047326033	0.0290543752684903	0.024276940179077167	0.012137122318417105	0.013401200270631526	0.014018153075240757	0.011427142974998767	0.012883642565629376	0.021411356260507355	0.016204559370893663	0.009734725700820918
catechol_degradation_III_(ortho-cleavage_pathway)	0	0	1.01942e+12	0	0	0	0	0	0	0	0	7.98469e+10	0	0	0	0	2.33949e+12	3.49663e+12	0	0	2.48424e+11	0	0	0	0	1.92931e+12	2.3418e+12	0	0	0	0	0.0022661213824863784	0.0010224588934745432	0	0	0
catechol_degradation_II_(meta-cleavage_pathway)	0	0	0	0	0	3.23106e+09	0	0	0	0	0	0	0	0	0	0	0	0	0	0	0	0	0	1.92743e+12	0	0	0	0	0	0	0	0	0	0	0	0
catechol_degradation_I_(meta-cleavage_pathway)	0	1.56826e+11	0	0.0026882704063502837	0	1.12844e+12	0	0	7.36361e+08	0	0	0.001369046416976064	0	0	6.67343e+10	0	0	8.4337e+11	3.20533e+10	0	4.77655e+11	0	0	2.05678e+11	2.09197e+12	7.49713e+10	4.94952e+11	2.71234e+11	0	1.39728e+12	0	0.0022631031327528936	0	3.28702e+11	0	0
catechol_degradation_to_&beta;-ketoadipate	0	6.60966e+10	9.54337e+09	0	0	0	0	0	0	0	0	7.96874e+11	0	2.63428e+11	0	0	2.20639e+12	3.55022e+12	1.28871e+10	0	2.47503e+11	2.49385e+11	0	9.53155e+10	1.08943e+11	1.68815e+11	2.25853e+12	0	0	0	0	0.002022431000581881	9.80625e+11	0	0	0
catechol_degradation_to_2-oxopent-4-enoate_II	0	0	0	0	0	2.04777e+09	0	0	0	0	0	0	0	0	0	0	0	0	0	0	0	0	0	1.64541e+11	0	0	0	0	0	0	0	0	0	0	0	0
chitin_derivatives_degradation	0	0	0	0	0	0	0	0	0	0	0	1.09195e+12	0	0	0	0	0	0	0	0	1.16963e+12	0	0	0	0	0	5.23993e+10	0	0	0	0	0	4.28179e+11	0	0	0
chondroitin_sulfate_degradation_I_(bacterial)	0	0.002377616804458374	0.0015922440478430891	0.008843212267083898	0	0.012695358823286575	0.0015256682263457915	0.0034192255851438315	0.0025877955457694066	4.591e+10	8.25286e+11	0.005606708735412421	0.0018114189843733597	7.18898e+11	0.0071712494092116335	6.19428e+11	0	0.0076119859754825445	5.87162e+11	0.002887093620237721	0.0055297037980459075	0.0044248015207776475	0.04425564721709149	0	0.005670898627392788	5.73534e+11	0.007870444141566856	0	0.001290368070608782	0.004192756710152285	0	0	0	0.0016390655486873862	0.0021291414800286112	0.011550107866485568
chorismate_biosynthesis_I	0.7136790924902913	0.7321099710251269	0.8210638723828396	0.7608081405578134	0.7214543858216408	0.8351670412797015	0.7684848134076572	0.7823392738634671	0.8074198668085798	0.7300152763822851	0.7517599273652779	0.8311242093700976	0.7682928762624595	0.7330689970027502	0.8233456079854552	0.77085379171298	0.7677725134333888	0.8395492447600319	0.7104719034042015	0.726995966833736	0.8197948338488482	0.7871283194290587	0.7850312973102658	0.7750314143411111	0.7973847909877603	0.7170546714301944	0.815046352135041	0.7553925867962105	0.7747209702319315	0.8389375274957506	0.7179177447561217	0.6935756543837235	0.8063681849583584	0.7785931660125636	0.7650180048521513	0.8505413560117461
chorismate_biosynthesis_from_3-dehydroquinate	0.7224197262537309	0.7644931697890724	0.8854950685861352	0.7643310505198393	0.7270253783212722	0.8897027240386329	0.7734407439492156	0.8058070889839369	0.8800972894007414	0.7367294915761526	0.7674069576911741	0.8546288065794861	0.8003852671623134	0.7812197462348841	0.9261642577328933	0.7811160287980989	0.8007183916223407	0.8838782386387235	0.7166886332768052	0.7396259667665692	0.9057898327654569	0.8039592683965634	0.8150989654052107	0.8202709758747092	0.808435213050401	0.7336512286191454	0.8766521549987536	0.7731096196109278	0.7786600972998127	0.8601426764983107	0.7264672569798252	0.708129650746313	0.823151803669045	0.7972735963623251	0.774448346560875	0.8911781724588069
cinnamate_and_3-hydroxycinnamate_degradation_to_2-oxopent-4-enoate	0	0	0	0.0018069454252189817	0	0	0	0	0	0	0	0	0	0	0	0	0	0	0	0	0	0	0	0	0	1.84162e+11	0	0	0	0	0	6.68028e+10	0	0	0	0
cis-vaccenate_biosynthesis	0.9063434428104169	0.9905951402942776	1.10463e+16	0.9099931067760636	0.9385547215971487	1.10443e+16	0.9393487479989778	1.00997e+16	1.06712e+16	0.9154859448643826	0.9916835902379368	0.9957015964916913	1.03968e+16	1.01834e+16	1.09997e+16	0.9834408153605171	1.03418e+16	1.0803e+16	0.9040997358900746	0.9450612827708048	1.0819e+16	0.9706778547606049	0.9592939330192393	1003016313312050	0.9679159142613709	0.9683231701101892	1.06442e+16	0.902151992537773	0.9450523371594833	0.9962979385519309	0.8505595898144168	0.8536302860574475	0.9287361551780121	0.9359892302694011	0.9375063013999192	1.05397e+16
cob(II)yrinate_a,c-diamide_biosynthesis_II_(late_cobalt_incorporation)	0	0	0	0	0	0	0	0	0	0	0	0	0	0	9.89161e+11	0	0.0011322707122334331	0	0	0	0.0010997616578353013	1.16475e+12	0	0	0	0	0	8.54909e+11	0	0	0	5.03331e+11	0	0	0	0
cob(II)yrinate_a,c-diamide_biosynthesis_I_(early_cobalt_insertion)	0.12136022783723317	0.1409784573573629	0.055278096708745984	0.1891577381728272	0.15156510640399304	0.06385869568693915	0.1834239816123834	0.1571444483625164	0.0570872747087488	0.12243014798507398	0.1457409320431456	0.10568720042608128	0.14986363148723128	0.13938595664233133	0.041100607254019005	0.12994833980888557	0.14240704140061125	0.059534928903974334	0.13825483741472575	0.1333438172755688	0.08326445463314645	0.08013821042795388	0.01557923248113701	0.06277897928025779	0.12921450102580695	0.11911884874982401	0.07967954255626453	0.1204051935649325	0.05749609306554599	0.09303948478291789	0.20001641617760166	0.18874059050778566	0.12234802720467025	0.10271985974179958	0.0822190696917336	0.08473850612478637
coenzyme_A_biosynthesis_I	0.7110883683567982	0.7526513168465597	0.8267444415918396	0.7312667744484221	0.7400087415188908	0.7968459004503131	0.7478148666682032	0.7294544760306153	0.7925226301733979	0.7404593959175867	0.744986874573869	0.733527429935147	0.7674545634909485	0.7819562896572273	0.8229354918971424	0.7063010471805165	0.7502144049414748	0.7700940757815906	0.7538413623377525	0.7469137318906399	0.795052120783853	0.7560114881152584	0.728380214752565	0.7299655126650562	0.7617345820195882	0.7669668169872994	0.7763397006461332	0.7365293818150065	0.7563184673241885	0.7601174273944604	0.7608626747972079	0.7785793944486187	0.730402346616637	0.7152920760779501	0.7086059829871173	0.7346774533336233
coenzyme_M_biosynthesis_I	7.14132e+11	0	2.79038e+12	4.16483e+12	0	0	1.21995e+11	0	0	0	0	0	0	0	0	0	0	0	0	0	0	0.0012595884228659064	0	0	0	0	0	4.04772e+12	0.0013890019717521336	0.0026345103613422175	0	0	0	4.04845e+11	6.89268e+11	0
colanic_acid_building_blocks_biosynthesis	0.3688946640455837	0.5124850848798421	0.3600844075743862	0.39710133063098235	0.4196284283870413	0.3700309802258972	0.3982774561458286	0.48004933431413577	0.36398851388817427	0.402178258319184	0.48158022455801336	0.4436852968862744	0.5231573003051567	0.5470961666310157	0.35448056667330446	0.39525043984174485	0.5109168600023315	0.361986863334142	0.40481629324326557	0.44740349509169475	0.4145058112322098	0.442822559519559	0.44506095819681596	0.42308442375742683	0.4535025056638419	0.41674880226485994	0.44350179313172866	0.4380453643390166	0.3821569620435895	0.4366534722218176	0.47904730278890156	0.4676215795497127	0.45805524998239305	0.41788829344200135	0.4030093562167132	0.37463143893099726
creatinine_degradation_I	0	0	0	0	0	0	0	0	0	0	0	0	0	0	0	0	0	0	0	0	3.34647e+11	0	0	0	0	0	0	0	0	0	0	0	0	0	0	0
creatinine_degradation_II	0.0010497687408007404	4.2132e+12	4.87285e+12	0.001212337870551842	0.0012774183622583442	8.60792e+10	0.0019291472926424677	0.001906588800504808	5.88964e+11	6.19124e+11	0.0019651220693654896	6.96812e+11	0.0014909517515739094	7.62977e+11	4.72219e+11	9.67523e+11	0.0014415775526044675	0	0.001893560348309666	0.001348728681319544	5.02463e+11	6.09236e+11	0	2.63804e+12	4.53959e+11	9.90498e+11	0.0011887451749719683	7.67065e+11	3.33408e+12	0	7.07088e+11	0.00156845527598487	0.0015519399774065444	4.93473e+11	0	0
dTDP-L-rhamnose_biosynthesis_I	0.6813117671325906	0.7379315648774638	0.8943140078734712	0.6986098265947848	0.7004942561984298	0.890351810936971	0.7247787726915835	0.7718626247892189	0.8428873031682346	0.6847817890271964	0.7359526620877642	0.7972462778452127	0.8035019507212036	0.7974107384577005	0.9429382420304954	0.7483541999717995	0.788218180346046	0.8565231780363108	0.6840064878022544	0.7014121860475439	0.8974919657354068	0.7379267034706155	0.6730056537304522	0.7778970929353245	0.7398217298543611	0.7287776316980433	0.8832362313950978	0.6868239807349514	0.703888131250531	0.8220386809321273	0.6983175841915366	0.6875924156441219	0.7284048950969539	0.7321908611696009	0.7186320103206216	0.8356900998221719
dTDP-N-acetylthomosamine_biosynthesis	0.054116378090656295	0.03606001840365629	0.053533177197722846	0.032542393816443006	0.0492844002647397	0.06310916631572201	0.03520880747149961	0.028627773731961036	0.016273034043401198	0.028037375632123333	0.029580260269400912	0.0693428587116441	0.033086140590874016	0.017982563650302923	0.0811982658271009	0.04805937751829606	0.0433145930264856	0.05816566307048539	0.04016844914745432	0.0378901129263053	0.056654331383893114	0.06126479986931966	0.021545459685995735	0.08384225204907714	0.032648546076003995	0.02925238598527214	0.07430100269264696	0.04410670188503505	0.035261411837880785	0.11092041104400874	0.02090495054849111	0.029305899290262092	0.03440917441575	0.03623489229358622	0.04438852713416729	0.05669182614802897
ectoine_biosynthesis	0	0	0	0	0	0	0	0	0	0	0	0	0	0	0	0	0	0	0	1.10304e+12	0	0	0	0	0	0	0	2.87201e+12	0	0	0	0	0	0	0	0
enterobacterial_common_antigen_biosynthesis	0	6.18746e+10	0	0.008114150216382034	0	0	8.68814e+11	3.95692e+11	0	2.74358e+11	8.06071e+10	1.09222e+12	4.12055e+11	1.7597e+12	2.06214e+10	0.00199367787932241	1.79148e+12	0	5.71697e+11	1.10951e+12	1.16356e+12	0	8.88293e+11	3.7818e+11	2.08024e+11	9.25151e+10	5.19685e+11	0	0	0	7.99044e+11	0.0015464775702926006	4.19093e+11	2.8714e+12	1.20403e+11	0
enterobactin_biosynthesis	0	1.37846e+12	0.00192525158238718	0.02224374642651039	0	0.002158531772570508	0.0021894624994472306	8.76065e+11	0	6.0907e+11	1.84356e+12	0.004046990733995657	9.35448e+11	3.87317e+12	0.0016763196159148633	0.0017480487135366782	3.88632e+12	9.65807e+11	0.0014470269775646112	6.61881e+11	0.0012764225708152051	0.002134443637572998	0.001800207701156852	8.45843e+10	0.0014590620723357749	0.0036132876899450006	5.11688e+11	0.0031774543657433355	0	0.0015883420542204102	0.0031166831902476114	0.008915748295320458	0.0017682444500956842	0.0012559265830339953	2.61325e+12	0
ergothioneine_biosynthesis_I_(bacteria)	0	0	0	0	0	0	0	0	0	0	0	0	0	0	0	0	0	0	0	8.97163e+10	0	0	0	0	0	0	0	2.2932e+12	0	0	0	0	0	0	0	0
ethylmalonyl-CoA_pathway	6.29212e+11	0	0.002629045046466009	0.00274729754711232	4.72877e+11	0.002269245292689951	0.001259197142664534	0.001925859764956032	0.002576823010938097	6.115e+11	0.0015468550394048654	0	7.22488e+11	2.21568e+11	0.004199708165790737	3.45775e+11	0	0.0021180783228606534	0.0028528969476687995	7.21038e+11	0.0022882244752709916	0.0028177150493793727	0	0	0	0	0.0016737506871208612	0	2.04935e+12	0.0019692040385494098	0	0	0	0.005696768664155355	0.004355709190097004	0.002257985904827205
fatty_acid_&beta;-oxidation_I	0.010731487104844065	0.0064622590831053695	0.008760621955632208	0.02135840696645329	0.008257624425153019	0.004594486494182715	0.014878453796830275	0.009554189715012323	0.013143183323241481	0.020576023952747664	0.008705190093704443	0.028461280028786062	0.009748027395688651	0.0073091731704836285	0.01264952194611161	0.011931196359231323	0.005689845292202583	0.014763952664668184	0.01722716133317808	0.007931249274108189	0.014747619538663484	0.011859484735521699	0.02730293440127896	0.006204669659431096	0.00561459333610114	0.013152644857310249	0.00958883340787624	0.013116877908882123	0.005091895304571956	0.013507733135519047	0.039180769495081175	0.011714182845276233	0.00720783101828288	0.012774400276946719	0.014467339352459353	0.014739629879724334
fatty_acid_elongation_--_saturated	0.5287821080219149	0.7091980043515437	0.7861055776113259	0.5313843667041106	0.6139177616916709	0.7707454916397912	0.5580102581454256	0.6573109502141429	0.7659478655802217	0.5577964884637373	0.6680020383675217	0.6418303156531564	0.7493056616589902	0.7897407349655758	0.8775750666789042	0.5471827922607709	0.745698528831883	0.6962380808210187	0.5701372644459912	0.6381175018479535	0.8137715724733587	0.6121920552552215	0.681367029908442	0.6662956961887784	0.5766618017853802	0.6426726627594705	0.7843964456617071	0.5257506622790931	0.5463827494242577	0.6417726498647525	0.6052520829256584	0.6095221408496521	0.6159688629075519	0.5336656586999894	0.5347363004890262	0.65970838731511094
fatty_acid_salvage	0	0	0.0030576568671476906	0.003122966372908175	0	0.004831483811136814	0.0017454421950169232	0.0017041067405863448	0	0	0	0.00826060172388599	0.0014625210362940425	0	0.005022704290922157	0.003143367613958948	0.003054564827187958	0.0020700341300785813	0	8.0427e+11	0.0033358231798000966	0.003645607136578932	0	9.56181e+11	0.0020228865504456784	0.0035683969051020386	0.004445062467500048	0.008644908717533296	0	0.0024459354364163716	0.002178625220747504	0.01107928732589216	0.00619471633864785	0.012970517510343909	0.0029653402304197865	0.003640481774239787
flavin_biosynthesis_I_(bacteria_and_plants)	0.5530364196192622	0.6338735835841577	0.6678838745042963	0.5739746043460686	0.5768859537063447	0.6581024505217571	0.5895671826426895	0.6134810206338933	0.5946163823567633	0.5639707423349691	0.6122401246255758	0.610080871698096	0.6561396987759341	0.6675166720117337	0.7527093998586359	0.5459408774938806	0.64781642931551775	0.6032137794619578	0.5491419309940089	0.5858127037773011	0.7173902707825089	0.5996098773654693	0.6851777884277561	0.6285404359081	0.614057706987198	0.5809390062578513	0.668069637387124	0.6153897414557482	0.5633492505937969	0.6200696491912832	0.6446180302313983	0.633017799443972	0.6265145875891567	0.6020136440027131	0.5456745503193489	0.6016275464853249
formaldehyde_assimilation_II_(RuMP_Cycle)	0.002786249305037369	0.003875492799002429	1.70152e+11	0.01691451181206088	0.01627072202672199	0.002373541762002721	0.01359646116173693	0.009696929664149301	7.95933e+11	0.012210668577388844	0.00523189520374025	0.009530357259720335	0.0037384171795653487	0.006462799007067824	0.00473017704867988	0.004689890913884852	0	0.002238265488467575	0.01264210787825899	0.014285837701470412	0.001090928489466161	0.039380996671713644	0.009450226177176854	6.95752e+10	0.011772750370283492	0.011418691742326976	0.0032141649340647364	0.012645377111193058	0.04515787982629577	0.010997238533349827	0.00903907439227569	0.008003536142125338	0	0.0071632324984570025	0.023286635838461564	0.0018441177165236184
formaldehyde_assimilation_I_(serine_pathway)	0	0	0	0	0	0	3.06093e+12	0	0	0	0	0	0	0	0	0	0	0	0	0	0	0	0.0023078650015914575	0	0	0	0	0	0	0	0	0	0	0	9.15689e+11	0
formaldehyde_oxidation_I	0.002082406841325517	0.0028741497291682834	1.27494e+12	0.012377585185958658	0.011888226422949724	0.0017600907501294635	0.009928503703301242	0.0070771391404415	5.9582e+11	0.00903384877548336	0.0038769236830292772	0.006951403299202436	0.0027773436472820078	0.0047783055993917715	0.0034559198322903226	0.0034884590008483897	0	0.0016659780175625944	0.00935925494328924	0.010457349150171892	8.13552e+11	0.027894657378194194	0.0068413941743818586	5.2162e+10	0.008600721799360087	0.008493026916870827	0.0023820548051949712	0.009143230112978884	0.032333912398163876	0.00802122887567326	0.006601771327337747	0.005946978899618527	0	0.005256766398273705	0.016746524008033552	0.001372545206510577
fucose_degradation	0.03450873944942047	0.015037953703258937	0.019588168292064112	0.05155829652652996	0.030795409065141333	0.02969629353539218	0.046449150026400494	0.04886148820779484	0.012094808327111786	0.020367485636668577	0.025275563121751003	0.023709016082466925	0.013680769770423498	0.010282769166585678	0.020713396220954798	0.020591169116810068	0.024117356186663143	0.02394016377209835	0.028868284805242544	0.025894729895209013	0.01470371439938989	0.04317559331962711	0.00724944401838439	0.010228836346163091	0.021932771774022353	0.020064057565610482	0.03064275674734321	0.02624264249851552	0.036872213251474675	0.05890587662788682	0.04830548660031052	0.02933469580249204	0.012700429624546254	0.024314243739985253	0.05639498509978024	0.031872101746203
galactose_degradation_I_(Leloir_pathway)	0.673258363186923	0.6158701489694476	0.4272919140652497	0.6869667221890667	0.6821272160393127	0.4703636533864982	0.6650707340375108	0.6085420251161803	0.5735079400586178	0.682946942133004	0.6454615409460622	0.5126667461546662	0.6014950020713717	0.6123998679063155	0.34952862747275354	0.6081320751313055	0.58860355616711	0.4759228065889022	0.697313071127822	0.6738481437036223	0.38334172929958654	0.6594956453219442	0.3704775897803031	0.5468156384626426	0.6387139799798529	0.7485311092099757	0.503520352721948	0.6282935438669934	0.7191629577134034	0.5618119700973214	0.6372264742955605	0.6877589754702322	0.5115005289653047	0.6271210299252733	0.6573265263990802	0.49433019407393813
gallate_degradation_II	0	0	0	0	0	0	0	0	0	0	0	0	0	0	0	0	0	0	0	0	0	1.88466e+11	0	0	0	0	0	0	0	0	0	3.40057e+10	0	0	0	0
gluconeogenesis_I	0.7147802846331817	0.731980674768711	0.7839264795470196	0.7346444721806213	0.7306807938081986	0.7829257159953349	0.7408842825432044	0.7418263009304571	0.7574093653519351	0.7406825830258544	0.744934572148487	0.7407300528452178	0.7655412175289129	0.7566253416919341	0.8172996765436726	0.7320559270457312	0.7516203417972559	0.7741583913364021	0.7356177360420437	0.7386437828679222	0.7753958514884975	0.7683833247061144	0.7563242126366713	0.7395422820233895	0.7610247052874721	0.7706523289828603	0.7742702784977539	0.7305904675630865	0.7634720565867991	0.7549648373678602	0.7048531238063291	0.7436516625616977	0.7413685348161313	0.7284193147715179	0.7292102044204557	0.7739362387256615
glucose_and_glucose-1-phosphate_degradation	0.013167144780251567	0.0103347422530734	0.005249438686651952	0.03303776533440217	0.003841784147716655	0.002126164598790396	0.004063258187577059	0.007216994045723361	0.010104246714826449	0.007976726354536542	0.011345061767624242	0.004887446044171886	0.002398831407088185	0.005988997482624472	0.003399794947567346	0.0069926728377289644	0.005864149674554518	0.008737435372463362	0.007387780268597038	0.007875543227384117	0.002503557813522008	0.01341799176353745	0.002200163745650338	0.014623221661054418	0.01069297869022526	0.00825058309757676	0.008499805752463311	0.022703503227021478	0.007361986113434471	0.005961575507134134	0.05335267488545158	0.014124450128019318	0.02797209396225904	0.023780799195089918	0.022658859862163507	0.0028338505665593543
glutaryl-CoA_degradation	0.011940535056174413	0.006888976049904407	0.01027999835705697	0.024989638857412642	0.008736933457996744	0.006316824043966043	0.016248431794715343	0.010952485331504287	0.014870950156228925	0.021351355038342158	0.009403219700211676	0.03304911045241159	0.011122196714928314	0.007889690356772313	0.015739791131289458	0.013721515402817698	0.006429806664926427	0.0168015852939843	0.019044811961939016	0.008586520076910315	0.01692423963004263	0.014115923258031397	0.02928291715565705	0.006948213941360783	0.006559359887402366	0.013593182560718198	0.010218495153001462	0.014598143640005092	0.005066454274346107	0.01469772766957611	0.04307006174585902	0.015347449389929076	0.008246377621811171	0.014936182158324512	0.01695641084332559	0.016497826763205745
glycerol_degradation_to_butanol	0.01736788883247556	0.02357615549014912	0.009743582574230717	0.017387710967059652	0.018621308190833265	0.00893387959233573	0.020748501212823546	0.015134409037583934	0.007389675277977276	0.010340229774117929	0.021670418041359447	0.023049184078184078	0.018737432376423172	0.02698084025314332	0.006494440543853957	0.01788124300913552	0.013835621135389057	0.00743911242967817	0.019899094040458264	0.01691087157900559	0.009192168989767048	0.01492347536747032	0.009345003396388989	0.0038807387487471657	0.02117969376581548	0.03191331364112291	0.012147839370163588	0.01652101119834885	0.009196701188216576	0.01030001255586655	0.03770570901558788	0.039942070043801875	0.018550397249314638	0.005852502589404277	0.009396978140478802	0.005603327801675668
glycine_betaine_degradation_I	0	0	0	0	0	0	0	0	0	0	0	0	0	0	0	0	0	0	0	0	8.28578e+11	0	0	0	0	0	0	0	0	0	0	0	0	0	0	0
glycogen_biosynthesis_I_(from_ADP-D-Glucose)	0.8140438078617156	0.7782000994915237	0.8975574120380384	0.8596853220925219	0.8030653582332601	0.9191410909575674	0.8550200469303068	0.8523903786184407	0.8748630200981482	0.851287578886076	0.8176039317405096	0.8949764380502043	0.8190346377963796	0.7581345696780196	0.7936330111334801	0.8993794410586448	0.8218174079902983	0.9494896234429235	0.8428133458586978	0.8080244096191066	0.836166027286229	0.8760870889993564	0.6542991882390349	0.7998134293383918	0.8722723675968892	0.8420229357423872	0.8001349234261065	0.8383849282908631	0.8926640087726126	0.9136817687577437	0.7752255186081085	0.7978085445809588	0.7986587300620702	0.8467209288804107	0.8403586414777012	0.9280646135271498
glycogen_degradation_I_(bacterial)	0.8241598233556111	0.8280701489182054	0.8701500355570886	0.8803295330019945	0.7995345835736036	0.8886231401993436	0.8679722039580297	0.8930341230916566	0.8575155293526671	0.8815920455032421	0.8572727854009368	0.8627422730851486	0.8829103907082889	0.8379208675766692	0.9194276923352303	0.8917169252611107	0.8551219247698758	0.873536294055361	0.8508967871842357	0.8004687457409757	0.9155233399279601	0.8628977567091902	0.7505886131975379	0.8066484340088096	0.8904749222010703	0.888495847274906	0.9184410844507156	0.8301887329825569	0.9064077465826385	0.8983379564509083	0.7513401510850851	0.8319637131039498	0.8057411073382567	0.8417962362326661	0.8283463178892841	0.9044871501221688
glycolysis_III_(from_glucose)	0.8568270620839239	0.8820233238883013	0.9283830732663642	0.9066073653973282	0.8728011283858755	0.9299996518138971	0.9032369672342597	0.9121028060085705	0.9331663082611932	0.9137336011969619	0.8936530856327735	0.9051580780593679	0.9275207424031724	0.9191249770729594	0.9529439265530315	0.9029248379716864	0.9133191905876288	0.9213213510205882	0.9070464405328388	0.875206459511131	0.9410780137102979	0.926890074542735	0.8683043282975293	0.8722692796037435	0.9286389723874839	0.9308263933801294	0.9270819185565431	0.8759582039892003	0.9344203838935323	0.9136980442804791	0.8596045547135034	0.9037699585091622	0.8699538057825186	0.855882593343867	0.8723934228710185	0.9311188454325917
glycolysis_II_(from_fructose_6-phosphate)	0.7632552002652779	0.7508972133661119	0.8290215976965195	0.800510941989309	0.7609515371270076	0.8243001417798167	0.788915869602733	0.7644622033828063	0.7833324143648587	0.821211200158583	0.7595339749473826	0.7874328298217291	0.7703102816111189	0.7781328167893082	0.8476297835262532	0.8049686325676592	0.7473887759453668	0.820840717850645	0.807718569288704	0.7680593937026094	0.8448754992570806	0.7933290800771771	0.47392647343259003	0.7280376898141117	0.7156530479450226	0.8273411226619114	0.808484524269692	0.5890095127216356	0.8377966625900737	0.7593907170481454	0.4655182511294328	0.7059736218647913	0.6005991368464941	0.6923838509934632	0.7351800739268792	0.8467807112675508
glycolysis_I_(from_glucose_6-phosphate)	0.832738089948967	0.8043301505991011	0.8706025314279929	0.8735761269532935	0.8218520696038406	0.8690705827552287	0.8584646021283051	0.8221881648929109	0.8672396042983831	0.8832996913125187	0.8171160257200297	0.8667188048738104	0.8003343831165219	0.8152515623340403	0.8941313553306084	0.8411914707894989	0.7860768485655572	0.876613611637629	0.865652424538992	0.8333693161399262	0.8906594143971266	0.8763506683694142	0.6211081264125494	0.8139503321116767	0.8266255793142784	0.8542669025728821	0.8570544234312175	0.7183525107534638	0.9025729848494732	0.849959711084851	0.6094692585630083	0.8043327847437668	0.7296259045206217	0.7920346272305824	0.8235205840800144	0.9172243426567472
glycolysis_V_(Pyrococcus)	0	0	0	0	0.001035781780184907	0	1.6105e+12	0	0	0	0.0011897259776037007	0	0	0	3.5974e+11	0	0	0	0	0	0	0	0.001982731658661244	0	0	0	0	6.41099e+11	0	0	0.0011859418212724806	6.79806e+10	0	0	9.18655e+10	0
glyoxylate_cycle	7.14567e+11	1.83869e+11	0.004251090746794419	0.021048306834696513	5.91865e+10	0.0048618316618224905	0.00374363732116608	0.0036075226770317975	0.003216834070118916	0.0012215224968305715	0.002080015671833876	0.0031656143257357294	0.0020461697722826706	6.20357e+11	0.006446426154499876	0.004151751487109168	0.0014914556870142498	0.003387479830604392	0.004666944832093994	0.0013313149042744699	0.003852693225768374	0.004585238107196407	0.0014173100265820527	9.9221e+11	9.01531e+11	0.003397446897200697	0.0026610062739946807	0.0027778767451718013	2.56318e+12	0.0030837374219785845	0.0018551432219404505	0.00888769574576554	0.004979787146419903	0.0088168031199043935	0.005694142747805693	0.002895474105205325
gondoate_biosynthesis_(anaerobic)	0.8932619218469339	1.01252e+16	1.08515e+16	0.9025596379314438	0.950671701178382	1083622770187510	0.9321783819414697	1.01055e+16	1.04491e+16	0.9083622929554682	1.0125e+16	0.9811865430567329	1.05151e+16	1.04603e+16	1.09247e+16	0.9571217977304612	1048660538204930	1049129371462730	0.9025670363017522	0.958678523457685	1.06885e+16	0.9556190885669924	0.9576990314956534	0.9831314564596096	0.9600955571286764	0.972555678743711	1.05902e+16	0.8909031047791406	0.9355710650957324	0.9823778339992958	0.8775975910199104	0.8698325130097218	0.9150823602237124	0.9159500347125396	0.9228723678121711	1.01957e+16
guanosine_deoxyribonucleotides_de_novo_biosynthesis_II	0.7983300442360529	0.8809452758799056	0.8066561011107711	0.891587879525419	0.9486928374233107	0.7838552623157536	0.9515712032082669	0.8741811427738786	0.8303388700127465	0.9067739689406119	0.8647105734317444	0.8808478093934874	0.9320710592420107	0.9318796837990584	0.8171408445027231	0.833705046983638	0.8661156409320285	0.7770077679454767	0.9339405644909742	0.955818400004271	0.8078189014186374	0.9687828105995194	0.963653787620339	0.9125898967249151	0.9253465631130803	0.905991834209725	0.9077742777142788	0.8193378740631351	0.9065086924636635	0.9411953303677717	0.9110080285971708	0.9643658726540008	0.9245432359310455	0.819793345775921	0.8508164423781807	0.898461472599274
guanosine_nucleotides_degradation_III	0.18248822438430778	0.18999630427750486	0.21558565269958946	0.20189010931269233	0.2190555609611207	0.22969947864556334	0.23022814851003112	0.23325594140899486	0.13149470590306328	0.22145875521855804	0.20938461194322908	0.26143436912939527	0.18677854411271755	0.17531537934292415	0.2528212263412204	0.18697318398331084	0.23617530488255334	0.2161033398379395	0.2076754597797516	0.20830249626251754	0.27605813249999156	0.16951583727762526	0.3062672759071407	0.28304078898342816	0.2448004868474896	0.13973680124538346	0.1544225555042146	0.24475341072152215	0.24380699824244934	0.24781695914013802	0.17541780444199412	0.2488766103434944	0.2658812127460908	0.1500601673443855	0.17428912651371023	0.22017089469781015
guanosine_ribonucleotides_de_novo_biosynthesis	0.7905858976376143	0.8000084874049485	0.86206723742273	0.80725251730266	0.7951908886439238	0.8513555706233177	0.8090105553929142	0.7938349320039444	0.8153336421158702	0.8309527529992295	0.8078631376763602	0.7873958441872951	0.8242641529029217	0.8283365232508956	0.8411996549275346	0.7857110488778164	0.8211474486783993	0.8169030752535157	0.8253997257146567	0.7992559871669197	0.824979061352606	0.8226869517618496	0.7560040862003704	0.7551770418901819	0.819332980472298	0.864055496044437	0.8105863676419663	0.7949030331555325	0.8552202161081724	0.798109792842098	0.767590381373049	0.8093192444895866	0.7648962389524184	0.7619275757848338	0.7829674599326819	0.7759943676630482
heme_biosynthesis_II_(anaerobic)	0.09714406413674843	0.07724870932249393	0.04903311113157755	0.07648910515330545	0.1275122492447513	0.039234189965770605	0.0944643502899067	0.07026074157446187	0.06015056189278143	0.10407910118970737	0.08894102840985012	0.08331353910855593	0.08123778210600992	0.08500578037624505	0.06929936999019966	0.07544519735444422	0.0751416190435972	0.05993021997539534	0.1022278137443738	0.10646323334232698	0.05443742820874788	0.08768824256908872	0.31340206965261785	0.07779167759514491	0.06411229577976474	0.10442533338467029	0.0644923473125882	0.09765614640636527	0.08647995337521329	0.06927085080064305	0.0949870264849887	0.11819993663393297	0.1543192350410645	0.08462369961220471	0.09236224998584214	0.06309763554161668
heme_biosynthesis_I_(aerobic)	0.07759071008905385	0.06756016297127937	0.044481221327217615	0.0654421937967308	0.09803337146869708	0.03515798811278863	0.07927734441709204	0.05739063095156221	0.052462022753387016	0.08688754943977961	0.07243637943263159	0.0706913795647181	0.06681273900443675	0.07402316893298204	0.059123303521025294	0.06375384704722672	0.0595131100672957	0.050609304399484724	0.0866108115564062	0.08915912367337693	0.04666698143905244	0.0792089433261024	0.06449500569576395	0.07024334364961933	0.057778907781180354	0.08056139756224971	0.05649409255358525	0.08177428091753335	0.07468456299233982	0.062436278168148694	0.08481189810387893	0.10337211321652603	0.12458373399202263	0.07258195325523653	0.07603375766029817	0.05732588396520122
heterolactic_fermentation	0.2561776691906143	0.1722690765649161	0.09507525901523538	0.2252130290024149	0.25164960292742333	0.10032159568647209	0.21457698571047965	0.16712650573901522	0.10537291396468514	0.2784289175934643	0.202265114144664	0.1505580187091675	0.18880382245659294	0.19954824914157443	0.07677708942048388	0.22332928994430995	0.1698371246325086	0.111009533727548	0.2922888682121676	0.24013806062392107	0.0969471115819923	0.21123922180162746	0.07999778548447736	0.09663432780148712	0.1820229598392089	0.34278524573312413	0.128032618164934	0.15461139541468685	0.2963402988173994	0.15407959579680702	0.12299102880918064	0.256689797273827	0.07956649300633035	0.11831675387856304	0.20063812950764615	0.10675123183526321
hexitol_fermentation_to_lactate,_formate,_ethanol_and_acetate	0.14292263930136723	0.13335694957499275	0.04456051227852773	0.13154763542498857	0.171115588348897	0.04919200613035105	0.19405510561019876	0.14887648461563247	0.03904768514513496	0.16798129317472768	0.14461775177497027	0.08635110607348244	0.14119740796926905	0.1338010645553602	0.02238344540833099	0.1768456035572575	0.16233897139913883	0.04262285564257593	0.1520138752753955	0.14916227264506324	0.057052091204533674	0.11864017309940936	0.006937316497151659	0.04905174771305994	0.10767733882491257	0.18187958790148548	0.06537462514321594	0.09966775472606247	0.14040876578137582	0.07400884189223972	0.14332261504499388	0.16606562551288195	0.08738843762842595	0.0860196531017716	0.11151268960105934	0.0433765567594049
homolactic_fermentation	0.743365766919089	0.7082701142125986	0.7638655437198456	0.7766928289763979	0.7428964707915611	0.7557644697995844	0.7708175564958152	0.7194751733564012	0.7234324628819172	0.7951571969417685	0.7224165699350492	0.7502331105157153	0.7084552329131083	0.7281666201762347	0.7423889829199019	0.7601848306396639	0.6893586056555001	0.7633509557526115	0.7842168902210683	0.7490570547121198	0.765610738823936	0.7795081083536808	0.4953303408567903	0.6868181175057095	0.7247553109737898	0.785661287174027	0.7371097406168274	0.6218922453709388	0.8109401023437074	0.7462385843686896	0.52348697543291145	0.734654371459844	0.6124103466641087	0.6831169140877608	0.7251832862670898	0.792142786977465
incomplete_reductive_TCA_cycle	0.5141235386707185	0.690215053555612	0.7330843702723939	0.5131049784321314	0.5407878942555503	0.7203413272414254	0.514589033587084	0.6069600298479164	0.709644509788786	0.5141757914819407	0.6323583596719324	0.6225053443997294	0.7089178458346396	0.7424803971591658	0.8509707132695945	0.4905894047412036	0.7296921768755079	0.6401265717113134	0.5146781407635259	0.5758593647070532	0.7712524579933895	0.5909231592554265	0.804854051654831	0.6976588403927162	0.5952152209524035	0.5204871736943917	0.7548493188610601	0.6033228262827385	0.5031143583031704	0.6279398382614134	0.6179961152820844	0.5932486118136965	0.7148172477666184	0.5689101881917961	0.5223628044424793	0.6196029061899622
inosine-5'-phosphate_biosynthesis_I	0.8305515747602246	0.849233781934149	0.955481519334736	0.8601636123552201	0.8272192825586386	0.9450520066063299	0.864369380712657	0.8665131975155336	0.9427719552275896	0.8810891561886678	0.847457179364949	0.9028313734684237	0.8800503685394275	0.8786789029399427	0.9495133677082315	0.8829787837494776	0.8687669426194508	0.9401756329847669	0.858090544515614	0.8417973303320712	0.9336143832146756	0.909555090237401	0.8706682743030634	0.8831022888064168	0.911956579386723	0.8905192748733539	0.9341171111213177	0.8615955008772807	0.9052156788374834	0.9083984398900199	0.8281807645187098	0.8497841248027259	0.8995858038420186	0.8662078065646778	0.8659904217390886	0.9471428868942388
inosine-5'-phosphate_biosynthesis_III	0.35954948321626246	0.2954496876426433	0.15305369454171952	0.30249543230501075	0.4127910953201858	0.11606027767318008	0.35714383929733096	0.2502998764375076	0.11171255823534691	0.39454740713691866	0.3324373694315115	0.23329973685801134	0.31620712115185723	0.33224613559005306	0.11279929952342084	0.3582707509349041	0.2864332429570274	0.1401961594080776	0.4021209517790221	0.38916112377053075	0.1729270307475544	0.29017553696335013	0.05544223970185236	0.128069251677966	0.23462979778463203	0.5120892414359041	0.19622969293769393	0.2182522439085471	0.393080232951828	0.19742185793453904	0.23667950724888787	0.38356913403903664	0.13588130184936212	0.16794023754556411	0.291647576524703	0.14387390714518702
isoprene_biosynthesis_II_(engineered)	0	0	0.001426111903285528	0	0	0.0015893238754654906	0	0	0	0	0	0.0025399945700059112	0	0	7.62309e+11	0	0	7.17779e+11	0	3.15956e+11	6.24591e+11	0.0015878309127612372	0	3.31639e+11	0.001085534304999949	0	2.99329e+12	0.002337240300850635	0	0.001173863656002971	9.82207e+11	0	6.25458e+11	4.02181e+11	0	0
isopropanol_biosynthesis	0.016485501209796225	0.02561509923486644	0.005344356966991654	0.03722883015264386	0.0309909661676834	0.010588270002497208	0.035806639430830886	0.04104117362306198	0.009843495241387626	0.019804539174708733	0.022018244673868592	0.020212068717897803	0.03552606261964798	0.037746924735573395	0.006292581806658793	0.020389909768756292	0.028668108024813833	0.0068579838362556695	0.02316581022610104	0.02333636098195347	0.016595250403858768	0.004751210440924678	3.17558e+11	0.008053662359564078	0.0257381334508623	0.022062074849729517	0.01659002873896692	0.01944120481600247	0.005908691713280438	0.016478820390598958	0.03125585978332554	0.04587218370549686	0.020510985692429994	0.016013403758744788	0.007305886605310498	0.0165197807553384
lactose_and_galactose_degradation_I	0.018852003750987598	0.042717877588946365	0.011603921740470292	0.013213387949385822	0.06522596327166484	0.012215975784796393	0.045940886503537226	0.02739270250598608	0.00695792439049036	0.016903263225501845	0.04492113042044098	0.020052133733063547	0.04591354762296716	0.0338323339699321	0.0040362441500251135	0.042625855415724306	0.037108943727567144	0.008507187288598197	0.03503761951290547	0.058984581437376775	0.01111159838985983	0.009985453926392107	3.71103e+12	0.005482775140713277	0.009231255856920223	0.030524384923772237	0.010778204759749985	0.005294069363220586	0.020894821620202585	0.014264618206663113	0.01503619914315591	0.02000999321597662	0.015095921872414	0.00589544911038903	0.009748406802077529	0.010316636963184779
lipid_IVA_biosynthesis	0.28636691772621786	0.4385078892593327	0.4933095684061541	0.2726650312610383	0.29986778386910506	0.46578199917931024	0.26690220436365547	0.37111013801368165	0.4810226528203762	0.27729873008254824	0.36648645897539267	0.3610465346071345	0.42068231977617726	0.483242686465897	0.5930267603390506	0.25274041463435304	0.43048777959958145	0.3938255132385024	0.2780115853036489	0.3341488998365087	0.5200543051215047	0.33369475085466577	0.4886701490080068	0.4726202003291542	0.3365270396336726	0.279180192522859	0.5121752799298056	0.36870324629134177	0.2516678262404522	0.35961202050775615	0.4259813230863089	0.35360889600899886	0.44021073992928217	0.35771467393011974	0.3037164864462797	0.36916589215539997
mannan_degradation	0.10193197080242215	0.09541803293383089	0.07021161819710271	0.15934380353701127	0.09862717114376014	0.19545912832257908	0.15460739133138995	0.19055336755935484	0.26664800736554845	0.0807794286675386	0.0965956868200774	0.10617456433695635	0.12312200526148531	0.12619765151609724	0.14079547476689172	0.10839942362347209	0.1070652930807039	0.16484194215750947	0.0948938120668642	0.08891560453851603	0.1057315903204923	0.11104598089616059	0.1443656512607134	0.06093659967215088	0.13268675743773786	0.0898867810321464	0.1583483272541568	0.1318639258114035	0.09479029516564871	0.18284387004353092	0.1267995793813791	0.13621337736785566	0.08782974031499917	0.1224044149355136	0.13993254949373723	0.17286611197348348
methanogenesis_from_acetate	0.04640386061077578	0.03565601375446081	0.012584821044566367	0.03221273986658853	0.052627102440238466	0.009087749501421504	0.03216715410414896	0.024339149364973202	0.00898739816589168	0.044550756683272026	0.03729852405993227	0.03488145628298156	0.029229978794404414	0.03217609995148752	0.00537136787237273	0.028623759140763084	0.020853174938362442	0.010783515414926685	0.050520051375265426	0.042292800314507814	0.012053901724468054	0.050641267948156043	0.0025640911439634003	0.016765641551272657	0.041324205792075366	0.043740770982035423	0.016920275754401106	0.049104654200961294	0.04047940662235613	0.02607754383308851	0.08265285533587595	0.0758281896845198	0.037441846997406665	0.019226859503992645	0.019053111894709058	0.008800478707905686
methyl_ketone_biosynthesis	0	0	7.02136e+11	0	0	7.66013e+11	0	0	0	0	0	0.0017552268706940443	0	0	6.96139e+11	0	0	3.59413e+11	0	2.45148e+11	6.37164e+10	7.82891e+11	0	2.57394e+12	5.27176e+11	0	1.49061e+12	0.0013693893861850689	0	5.86496e+11	4.95868e+11	1.54731e+11	3.14522e+11	2.01104e+12	0	0
methylaspartate_cycle	0.001564051387421403	0	0.006207530159861063	0.00799445687637425	0.0012754096106162385	0.0028504725559899934	0.00348081686369389	0.004975657654718025	0.00623365914344865	0.0017512722071311674	0.0036710584873301463	0	0.0020676213020331736	7.92118e+11	0.0034654292314059633	0.0011645665607385425	0	0.005568116204973421	0.00548097071639741	0.0019444675127313087	0.0031948508885770686	0.005044051963368289	0	0	0	0	0.003092946703145818	0.002501774435985806	5.96253e+11	0.00464427375946901	0	0	0.0032648182309112546	0.008019055076493588	0.008750534572000746	0.0043955711226053825
methylerythritol_phosphate_pathway_I	0.7464211062451219	0.7786551494613785	0.9371682607022878	0.7938307812550979	0.7158978213398602	0.9372561480960006	0.7878289418355573	0.8228823031941451	0.9280582256958233	0.7734314300746473	0.7712077430295119	0.8726892215292815	0.8179016805429002	0.8027843043848166	0.9421120133666077	0.8054392077707067	0.8122421633609717	0.9317685045220203	0.743030549739388	0.7359491707645373	0.9207018466306348	0.8486695082287176	0.8401648433665643	0.8693268250426205	0.8550083408518085	0.7476790859869723	0.9065078266649436	0.8033418356412325	0.8073457468624012	0.8765912566403666	0.7695229125335606	0.731942013212278	0.8683072431355824	0.8329703785495645	0.8048990111374973	0.9386413022654154
methylerythritol_phosphate_pathway_II	0.7464211062451219	0.7786551494613785	0.9371682607022878	0.7938307812550979	0.7158978213398602	0.9372561480960006	0.7878289418355573	0.8228823031941451	0.9280582256958233	0.7734314300746473	0.7712077430295119	0.8726892215292815	0.8179016805429002	0.8027843043848166	0.9421120133666077	0.8054392077707067	0.8122421633609717	0.9317685045220203	0.743030549739388	0.7359491707645373	0.9207018466306348	0.8486695082287176	0.8401648433665643	0.8693268250426205	0.8550083408518085	0.7476790859869723	0.9065078266649436	0.8033418356412325	0.8073457468624012	0.8765912566403666	0.7695229125335606	0.731942013212278	0.8683072431355824	0.8329703785495645	0.8048990111374973	0.9386413022654154
methylgallate_degradation	0	0	0	0	0	0	0	0	0	0	0	0	0	0	0	0	0	0	0	0	0	2.35582e+11	0	0	0	0	0	0	0	0	0	4.25068e+10	0	0	0	0
methylphosphonate_degradation_I	0.011086110839844326	0.006187881859959137	0.006901739374803219	0.02184805284868704	0.003662600414694058	0.01126043056208092	0.00666884179851294	0.010857033023635079	0.006839915076531644	0.00609170898999243	0.00923876436017396	0.017383153085870833	0.006062453976168724	0.004566470939523324	0.012045882683233212	0.011389977952672175	0.005002086236963174	0.011873748059746655	0.01350646048846388	0.0030745307599238194	0.007275605517259267	0.012439881536932214	0.003703154166817742	9.37554e+11	0.00859948591004525	0.0018974723158553552	0.006853237612623305	0.003616255975299225	0.003519227876453555	0.00939969925452739	0.003116557770280108	0.0038148852672870836	0.0023640354541026713	0.011620303987054792	0.010355107912520388	0.006405661370108128
mevalonate_pathway_I	0.1296173364556053	0.1357853718211473	0.052688959628856086	0.10365620366452213	0.1754451836406645	0.042181176962867085	0.12178854685677715	0.1082972371193897	0.02782927925650665	0.1501171435043064	0.15229467975515742	0.05284461898820003	0.15529737234738034	0.1518057941093831	0.031702613318232375	0.13463089159706834	0.13747086481315654	0.0413826969604767	0.16322018747794317	0.1619998589330737	0.057027963771573466	0.09153313371716126	0.005879775103789177	0.036906241651299077	0.07135413025672406	0.22843834859073942	0.06382278361847218	0.06271216999870054	0.14932449623172317	0.04550212306880339	0.047850468786451855	0.13280906245053586	0.01838672000222316	0.04534901823226436	0.08799375515158012	0.026995435087967642
mixed_acid_fermentation	0.511582950339269	0.49701790362373455	0.42194280631332826	0.5205554240538938	0.5504706632056389	0.4246431767600726	0.5243547249676614	0.5140779501414715	0.4724069559387901	0.5042963221446121	0.5298457810767772	0.49457234692079893	0.5184496447700231	0.5093514064287107	0.4164972147706708	0.5147130065969888	0.4988705330914593	0.44586097263834823	0.5177095351494365	0.5581405284260155	0.4888530947700964	0.4948336207258447	0.36036453438267835	0.4361616253275253	0.5267150541800254	0.5163360412064991	0.43328855939340644	0.4723911037050337	0.4948675843817374	0.49367873093227244	0.4755987587920902	0.5838133714885135	0.4585950334603248	0.430554988126406	0.5073717313570371	0.4697951094804361
mono-trans,_poly-cis_decaprenyl_phosphate_biosynthesis	0	1.3217e+12	7.24614e+11	0	0	8.12658e+11	0	0	0	0	0	0.0020150111360152977	0	5.26825e+11	7.10005e+11	0	0	5.60058e+11	2.57729e+11	2.48497e+12	7.14208e+11	8.02143e+11	0	2.61883e+11	7.17818e+11	0	1.50077e+12	0.0014268199996431397	0	5.9632e+11	4.97474e+11	1.55404e+12	3.19638e+12	2.02188e+12	0	0
mycolate_biosynthesis	0.3915344959113106	0.34546411542164895	0.14932819439947845	0.2432668457668356	0.3299744392471742	0.07406834237756503	0.23269515513036307	0.2049577662400763	0.1631796335584268	0.2577321644312943	0.2774341292092769	0.15408278164639655	0.15436946058247747	0.28560331970344166	0.10229288318575262	0.227699679853633	0.2245674685002496	0.08145924970314955	0.3141326640187234	0.34866288041170695	0.09969913444020677	0.20543750691591448	0.16201914699805647	0.338418522754657	0.2749318914926123	0.18446090731274958	0.12825242724555272	0.3629615080784411	0.21033668965970156	0.1709021685050499	0.5188247939910341	0.4179563771651129	0.3159599260453917	0.41217811939947807	0.32102734073472955	0.13157564086464824
mycolyl-arabinogalactan-peptidoglycan_complex_biosynthesis	0	7.54588e+10	4.12463e+11	0	0	4.60337e+12	0	0	0	0	0	0.0011521280646278873	0	3.00817e+11	4.02896e+11	0	0	3.19105e+12	1.47187e+11	9.34104e+10	4.05665e+11	4.50568e+12	0	9.52067e+10	4.05117e+12	0	8.5716e+09	7.95279e+11	0	3.40024e+11	2.8057e+11	8.86921e+10	1.82374e+12	1.14946e+12	0	0
mycothiol_biosynthesis	0	8.26099e+10	4.53198e+12	0	0	5.08302e+11	0	0	0	0	0	0.0012663753521917182	0	3.29267e+10	4.43931e+10	0	0	3.50477e+11	1.61085e+11	1.55335e+12	4.46606e+12	5.02242e+11	0	1.63789e+12	4.49551e+11	0	9.38089e+10	8.95737e+11	0	3.73669e+11	3.11497e+11	9.71518e+10	2.00316e+12	1.26471e+10	0	0
myo-,_chiro-_and_scillo-inositol_degradation	0.013075454079430338	0.006520239395663511	0.0026068083784617432	0.01612784442326262	0.013119361486185224	0.002535274208364597	0.010913941649230258	0.007565893898804743	0.0023897640080983032	0.015184489588810449	0.008728210011235794	0.005774322687027058	0.006825064766534041	0.006522712675044058	0.0027346494460252437	0.008800125250698078	0.004302459499918355	0.004421838579192607	0.017281536988949533	0.014192684158648071	0.002600422624820346	0.03392394254793154	0.004765007932320177	0.004027081545356911	0.010116817751522813	0.017894377340251733	0.0032762405261957646	0.008046359346036862	0.02726496257805417	0.018550214528054172	0.004272893352133529	0.02757703889215814	0.004389135602204657	0.005502395097167294	0.011741461330203365	0.006535370238548254
myo-inositol_degradation_I	0.0016773793697721668	5.6414e+11	3.69067e+11	0.0017697543800757666	0	6.97722e+10	0.0012373572108149002	9.77775e+11	7.73446e+10	4.14197e+11	0	0.001063330728844066	0	5.20084e+11	2.44942e+12	0.0010277913389727673	0	4.17858e+10	3.54145e+10	1.19299e+12	4.22413e+12	0.006601587249158877	0.0011314994191273483	0	0.001414291932054637	9.92903e+11	1.3183e+12	0.001624265406509632	0.007776554163641998	0.004855657907997353	6.72204e+09	0.001211164408471738	0	0.0010179339148863689	0.003091930724402656	0
nitrate_reduction_I_(denitrification)	0	0	0	0	0	0	0	0	0	0	0	0	0	0	0	0	2.52724e+12	0	2.45038e+10	0	2.78861e+12	2.81398e+11	0	0	0	0	0	0	7.30349e+10	0	0	0	0	0	0	0
nitrate_reduction_VI_(assimilatory)	0.0920079184601274	0.10560714700210282	0.025252223128794656	0.1254229276921772	0.12383548796922574	0.028556218254600967	0.1264799007127985	0.10548153919721792	0.023532469772366563	0.10003358885296113	0.10547710374717664	0.04920334418241266	0.11628724278258785	0.1159751398792082	0.01320389322967979	0.08824383549437505	0.0960490793138725	0.019548220757161575	0.12015985244247546	0.11115366300956403	0.03576209992731245	0.06281129717085591	0.061072266561810876	0.04295382212519409	0.11443118398969075	0.07461440551072	0.03632027865846225	0.08199146892236475	0.07059310654365492	0.043506789919642186	0.17396090581408044	0.1376564496466076	0.11045245075747233	0.0696399655285134	0.0783566217313473	0.03627506484152363
norspermidine_biosynthesis	0	0	1.47538e+11	0	0	0	0	0	0	0	0	0	0	0	0	0	0	0	0	2.12755e+12	0	5.86693e+11	0.0011426173880923923	0	1.44838e+10	0.0020244758984839283	0	0.003075860703141147	1.02049e+12	0	0.046465959954872266	0.004564011137379559	0	0	0	0
octane_oxidation	0.016668893266960198	0.0019401209970541615	8.72062e+11	0.0014555439032984104	0.01712228024167858	8.12963e+11	0.0014399388367923947	0.008245681623951883	0	0	0.0016535997605944105	0.0013102402563067337	0.007506056979587149	0.0023716071895828563	0.0010783391636279504	0.031652002387597356	0.0066779289623836394	3.62738e+12	0.005112116695341717	0.007953025800592983	3.14356e+12	0.0011035761886173574	0.003963464031147015	1.66756e+11	8.9308e+11	0.004194214294064848	1.50088e+12	0.0024147497156654712	0.0014490845523753837	5.97403e+10	0.0032123806093308413	0.011839200228504826	3.20355e+11	2.02308e+12	0.003702683002622359	0
oleate_biosynthesis_IV_(anaerobic)	0.39565723335378183	0.3395296464941967	0.14438668583209965	0.254156330641263	0.33217046310464077	0.07145443410099113	0.23244803451524984	0.19985472870584867	0.15889214192692425	0.26495622948220826	0.2722481692790559	0.15082803413187235	0.14971159677911228	0.27899635234233006	0.09887611681906401	0.2262927175162603	0.21842785815761986	0.07869532396684663	0.3268088319195435	0.3524029195941147	0.09643535289996347	0.20771177714544198	0.1578198700940949	0.3350584284006803	0.2800620383809845	0.18157138073036533	0.12421998996615838	0.37377112794590506	0.22092895409260854	0.17026689203356468	0.5366160339929599	0.4704261886966042	0.3327363567179598	0.4201108002776447	0.32867585871093147	0.12838672772559975
palmitate_biosynthesis_II_(bacteria_and_plants)	0.46190548348046023	0.40727803818029296	0.18233605010167214	0.31173906201175333	0.39941197665619604	0.09313345172242304	0.28765222069905366	0.2509757050201323	0.19245063484803468	0.32412661985456537	0.3350292021640883	0.19034714307277367	0.1937283490079951	0.343658579581349	0.12531847516487582	0.281018498343826	0.27373547926882064	0.10227307036663211	0.3921095262660715	0.42155813430342587	0.12488088620006581	0.25937811168197883	0.14259069324103155	0.3765013501863746	0.3390998169219127	0.23567709373483958	0.15914620523268683	0.43073523791742774	0.27672208616567817	0.2133321004060345	0.5716345862823461	0.5341168775545656	0.35708789397014123	0.4695614738271556	0.39138096185063087	0.1618132987220452
palmitoleate_biosynthesis_I_(from_(5Z)-dodec-5-enoate)	0.3614624972643655	0.30643200660181963	0.12631258522407451	0.22705525777017768	0.29961473620415857	0.06186977484126915	0.2065460120961051	0.17656441243634768	0.1394068872481194	0.23703184076970052	0.24316517111090488	0.13232124305983145	0.13115193599753242	0.2491507529996068	0.08594374776383258	0.20079620782356092	0.19332623999888343	0.0682274778102945	0.29537395791409143	0.3187907953979624	0.08380950138543078	0.1837933283336977	0.138722151938403	0.302184755592914	0.25051812343443236	0.1599758398568601	0.10840148981797425	0.3403059277820347	0.19593046518858476	0.14977443786117461	0.5019051161037734	0.43559209901816365	0.30066516201781773	0.38482545107335747	0.29671061455055925	0.11215346422721402
pantothenate_and_coenzyme_A_biosynthesis_I	0.5161097639796638	0.6161930460591665	0.6771078403702837	0.536883488184523	0.5546168786919347	0.6588175969253552	0.5545915908444873	0.5840462182366799	0.6063018807727116	0.5166602067976731	0.5786160564341009	0.588517428011522	0.6319433412889521	0.6511336066044762	0.7453453345911308	0.5144917473620955	0.6221947766915513	0.6061775131738657	0.5111511655682999	0.5637412903448632	0.7106241541909056	0.532368141061545	0.5965817637870029	0.5869687908457475	0.5644409563702841	0.5464884526937585	0.6485536739103139	0.5732256062656639	0.5280620118802988	0.5931370303026067	0.6022531913265817	0.5801984014754473	0.5985638802177197	0.5683440781880775	0.4967256137691412	0.5826471539107606
pentose_phosphate_pathway	0.27590937220691075	0.17867618428709015	0.10254421263776867	0.2558263267684073	0.26219898548155157	0.11698457620749891	0.22327816263403838	0.17923602549081277	0.18751121789983335	0.28479202741794524	0.21191949127545595	0.1577866485190539	0.2013195078125901	0.21941246932923214	0.10386843577027943	0.22695011220307723	0.17523329531231746	0.14104976498890487	0.3005873585688612	0.250420174408664	0.10946842338381951	0.2370174347910869	0.13624727492373465	0.10176800756196526	0.19584373061779362	0.37270124588645903	0.1435135661817694	0.16342904390687835	0.30061757541533957	0.17216001044406845	0.16645813860049422	0.29132597215175204	0.07359144594974218	0.1562029929298305	0.2181606980184972	0.11599931049839077
pentose_phosphate_pathway_(non-oxidative_branch)	0.9988813006322363	1.04911e+16	1.11931e+16	1.05859e+16	1.03378e+16	1.12939e+16	1.07158e+16	1.10022e+16	1.08025e+16	1042684270811320	107353821445085	1.06116e+16	1.10029e+16	1.07153e+16	1.11144e+16	1.0407e+16	1.11065e+16	1096376619254760	1.03206e+16	1028976711799690	1087098768140630	1.06818e+16	1.06916e+16	1002729148084170	1.08899e+16	1.0622e+16	1.086e+16	1.03547e+16	1092484203837010	1080910271685780	0.9898300074263346	1027133130231520	1.0153e+16	1.02822e+16	1033603672130360	1.06713e+16
peptidoglycan_biosynthesis_III_(mycobacteria)	0.8166417853921464	0.7827457813331558	0.8470433217530617	0.8374735490948819	0.7979263653543549	0.8454358560843157	0.8364042392916073	0.8131511657697306	0.8262726092310092	0.8609573625859956	0.7993472838929792	0.843061680601954	0.8138357200155828	0.7982148830146014	0.8003737595309172	0.8535972119580061	0.7946462748380252	0.8614356778213438	0.8447665302524511	0.8046297446980549	0.8026915476645977	0.870103061556941	0.789968769026219	0.8157285818504771	0.8719293033012455	0.8688225399770785	0.8333869796699955	0.8183899394757369	0.8893184231927417	0.8454280590074507	0.776752753183994	0.811172928471415	0.8366429964200242	0.8214633045149985	0.8364037917190075	0.8757530843640797
peptidoglycan_biosynthesis_II_(staphylococci)	0	0	0	0	0	0	0	0	0	0	0	0	0	0	0	0	0	0	0	0	0	0	0	0	0	0	0	0.0014476711172117492	0	0	0	0	0	6.12113e+10	0	0
peptidoglycan_biosynthesis_IV_(Enterococcus_faecium)	0.49570292436669383	0.3731161904090697	0.16375035835858978	0.4457599322278299	0.47247507821050994	0.13020779491967216	0.4220433805009709	0.3208412776766456	0.11292545268493943	0.5289318261109706	0.41685049402635077	0.22721211613798653	0.3702939274375234	0.37835948523023427	0.1129151408241921	0.4290439349262448	0.33754943858620495	0.17087378455338437	0.5366212639326006	0.4601452587181829	0.16928883977029013	0.4367486860266777	0.10129296531050577	0.22259861993765448	0.4238701183829073	0.5730160855834837	0.22234994473508568	0.40550173162386194	0.5561886690206057	0.24990995286833115	0.3958822445054044	0.4753397473642883	0.2928115202006399	0.3329499288581597	0.4434770756567805	0.18145473231950685
peptidoglycan_biosynthesis_I_(meso-diaminopimelate_containing)	0.8210342437936412	0.8255377143375033	0.911903761991028	0.8411417516541551	0.8159707462263001	0.9070082239860419	0.8421237515983915	0.8493102968896777	0.8843270446411098	0.8634643318018397	0.8357406539792849	0.8660118953869693	0.8712021306315274	0.8538281315519574	0.9125978817700947	0.8692214880280787	0.8585673938493635	0.901550717270198	0.8489008222868436	0.8205681067504543	0.9025399961542419	0.8723154969132014	0.8161119323026242	0.8325528460936175	0.8743129658009052	0.8854903867675106	0.8910955720338356	0.8211429787260169	0.892424446956114	0.8656813657577271	0.777598089563134	0.812857282334473	0.8409324603368113	0.8247672548928473	0.8392954368401728	0.8959876715297075
peptidoglycan_biosynthesis_V_(&beta;-lactam_resistance)	0.05340226431574315	0.15093962851025955	0.04681512744576499	0.01799210495217902	0.2280105765935551	0.048630085010724286	0.1659087210262854	0.10126670728437027	0.0217233252966222	0.05244905413012773	0.1675713386159538	0.07118460669330776	0.15829822442283425	0.12307034084186669	0.014729893917056125	0.1555749911944263	0.1347746601464547	0.03188561953722567	0.1006481546412524	0.21305589282301757	0.046472318660393856	0.01945220070780476	0	0.02364602164809125	0.011236520243777484	0.1170001615304111	0.04380276438613438	0.004982038326455883	0.07151582785277998	0.06252636883031903	0.018121348985161826	0.05708927673264009	0.04614347566085449	0.0036804992702334743	0.0351677353706274	0.0315060880440502
peptidoglycan_maturation_(meso-diaminopimelate_containing)	0.58349837128638	0.43829386786935626	0.3233046269494747	0.5500569079442403	0.5495508910447117	0.3466183414944007	0.510310760479388	0.39479852177822594	0.3119089815391709	0.5853109773141676	0.4945475483774988	0.36387591746662057	0.45638988657566454	0.44895868145677753	0.46746353715896155	0.4478272467156567	0.46016831882974796	0.24548459538627196	0.5751413419620446	0.5312018255837087	0.41383613023287447	0.5319799033617936	0.30079242467171974	0.2714177864900972	0.4545548458410368	0.6376862066622221	0.38249177692785624	0.4985947550605109	0.6690410892695546	0.4061570874770132	0.3908407116112944	0.492557986984101	0.29858264604044266	0.45710319840125085	0.5237547402137015	0.2617724179280611
phenylacetate_degradation_I_(aerobic)	0	0	0	0.0027056961109539423	0	0	0	0	0	0	0	0	0	0	0	0	0	0	0	0	0	0	0	0	0	3.28226e+12	0	0	0	0	0	0.0011288650914021941	0	0	0	0
phosphatidylglycerol_biosynthesis_II_(non-plastidic)	0.7846538411848715	0.7039589721303321	0.7747643793870447	0.7901031352072608	0.765598154053543	0.7659263962306875	0.8040428484186145	0.755186069720997	0.6964681751359587	0.8089870806490775	0.7443653214558709	0.7711086829444416	0.7352313530470568	0.689635783132734	0.6897914620713465	0.8312951398541027	0.7206164539969674	0.7922179735767688	0.8025511721422809	0.7520498733219623	0.7412229749894106	0.7933340517136196	0.7394554801937464	0.6879850465231157	0.7962061178642365	0.8182236326969411	0.6783621192428734	0.7471978487840831	0.8482700203424466	0.7511074678454082	0.6728654855913218	0.747498765042978	0.7049263971866605	0.7508468754975527	0.77571739732663	0.786726210245132
phosphatidylglycerol_biosynthesis_I_(plastidic)	0.7846538411848715	0.7039589721303321	0.7747643793870447	0.7901031352072608	0.765598154053543	0.7659263962306873	0.8040428484186145	0.755186069720997	0.6964681751359587	0.8089870806490775	0.7443653214558709	0.7711086829444416	0.7352313530470568	0.689635783132734	0.6897914620713465	0.8312951398541027	0.7206164539969674	0.7922179735767688	0.8025511721422809	0.7520498733219623	0.7412229749894106	0.7933340517136196	0.7394554801937464	0.6879850465231157	0.7962061178642365	0.8182236326969411	0.6783621192428734	0.7471978487840831	0.8482700203424466	0.7511074678454082	0.6728654855913218	0.747498765042978	0.7049263971866605	0.7508468754975527	0.7757173973266295	0.786726210245132
phosphopantothenate_biosynthesis_I	0.45500061204307884	0.5568022312101958	0.6115911051016352	0.4774451660368312	0.4764484230837863	0.6091096978052664	0.49602359737029894	0.537869473500013	0.5317635676129602	0.4469511432153284	0.5146778246643677	0.5355045787333697	0.5737823034740454	0.5965001987641598	0.713574171553311	0.4441978479023846	0.5718075238147645	0.5416246072132425	0.4316985939334322	0.48595807630713844	0.6725178679761294	0.46142759577515013	0.537580158400733	0.5271095561621283	0.49563118989231025	0.4725752580793853	0.601681207254314	0.5121935511795863	0.460582692655643	0.5394112486240049	0.5303858782669798	0.5024017369107626	0.5445518313591413	0.5111038587460556	0.43432761441631834	0.5297348654613192
photorespiration	0.009979429724990335	0	0	0.0082571292779986	0	0.0014841168555642709	0.009905234116843666	0	0	0.002550163395581657	0	0	0.0074740381163858	0	0	0.005896935341364206	0.0013033646477274461	0	0.009014737183676595	0	0.002507650085239665	0.007899699966420362	0.008980522457683634	0.02431877376658797	0.005512989987876648	0.008158778588179559	0	0	0	0	0	0	0.014180195336343715	0.022798762502310718	0.002896237000814061	0
polyisoprenoid_biosynthesis_(E._coli)	0.5812521500047254	0.6507088795688436	0.7186352617942359	0.5863205578427838	0.5655921924680904	0.7057825646757039	0.5787443798751583	0.638739700202793	0.7018955827967849	0.6005422330762289	0.6221420973511693	0.6421170260251242	0.6733479335112458	0.6871774486735938	0.7525958352298386	0.5997310618221898	0.6668527508365231	0.6747625741195781	0.5873371889480566	0.5921848796959164	0.7200243444077982	0.6352287307944041	0.6740055700181229	0.6675410945434973	0.6370424674340873	0.6077441743996822	0.7117641478849801	0.6179631199850246	0.5970571158820911	0.6410839185125566	0.6044960061996252	0.5913339974446107	0.6647192544089433	0.6227348088207433	0.6010226356690429	0.6651399174280551
polymyxin_resistance	0.0011952375534826796	3.49892e+11	0	0.006548626844557891	1.83559e+12	0	0.0011773594631512229	3.81158e+12	0	0.0012625802280215553	0.0012220364735951667	5.14298e+11	0.00110851322162464	8.45772e+11	3.81892e+11	0.0022064975479650175	1.78908e+12	0	0.0012663719713623591	4.14609e+10	3.83857e+12	2.71937e+12	0.001240429686947443	3.56818e+12	0.0010931915053751036	0.0010561194949134866	1.50547e+12	0.004264199123132594	3.10316e+12	0	5.01964e+11	0.0015523315195776	0.0013750591943263654	0.0026731583452059703	6.77242e+11	1.8996e+12
ppGpp_biosynthesis	0.11057775275991895	0.06887678010480254	0.010507184904244717	0.04136300732412301	0.05680535254443021	0.002422067085737392	0.015005505461255177	0.026087404618212243	0.005009089839918145	0.03482113294633673	0.04325699377798171	0.003578865644365256	0.013379470577234032	0.03917260997945796	0.0038443308080655537	0.022984985199496544	0.033563754317632095	0.0028821670751445223	0.04623976215826504	0.05716779412701918	0.006095380246981927	0.010486418598636818	0.07602081929422384	0.07786532853800544	0.007709321860791925	0.015872517694907374	5.26419e+11	0.08510115135045986	0.021794692951679445	0.009940768614986316	0.10461024485097618	0.04819479798090244	0.04798925367775892	0.10493543325610154	0.0812236160505109	0.004278798172217264
preQ0_biosynthesis	0.4258843348985132	0.41152189526753347	0.4977458369293262	0.431623877302862	0.40397019356530467	0.4938565179495037	0.4450977661637665	0.4107937882001336	0.5908773518793734	0.4078743861592182	0.3753930025961521	0.5005770849237537	0.3868495871718771	0.41472496444598556	0.5435011967727496	0.43006531194586894	0.3805856959298518	0.5129610602756921	0.3932304071033416	0.4193532370058251	0.5381338095493652	0.45843793501973534	0.48041482522147155	0.5154542725855673	0.47201266283105403	0.3937822355598507	0.49948075646690643	0.4723607312892104	0.4225375449601204	0.5401624127197237	0.5144840137994267	0.44410655414174716	0.5286686871790799	0.4761330743877446	0.43883690070608483	0.5580600858762388
protein_N-glycosylation_(bacterial)	0.007622017560885602	0.01157584824833823	0.006708628308897735	0.006644333949747706	0.0135511017664485	0.00560380532606298	0.008955142120183933	0.010170916871625224	0.00969015250931589	0.01081002270053728	0.010535929387527732	0.0068315785973928275	0.009953180349729102	0.011387043399717236	0.016227927729935112	0.005617524902683792	0.010783916686037391	0.00888773159518868	0.006198102052049634	0.008552114926455306	0.005579514613605206	0.010303394262874148	0.11725039219629005	0.015982020353356954	0.007089893302599668	0.008071738500028377	0.009522268226372631	0.0145402110265761	0.008327145431175	0.0075656914257790425	0.002245666953977047	0.013874355864717873	0.0293724691826242	0.009677548479161784	0.011260956666926255	0.010344205392605886
protocatechuate_degradation_II_(ortho-cleavage_pathway)	0	2.63665e+12	0.0014979655246611591	8.46442e+11	0	0.0024838329426568272	6.15188e+11	6.19306e+11	0	0	0	0.004766010305922318	5.24562e+11	1.05262e+12	9.88519e+10	0.001198811861526891	8.12652e+11	0.0016062326488603747	5.15367e+10	4.05326e+11	0.0015596952521502612	0.0016258490284322678	0	3.30613e+10	0.0012510539719404903	3.3719e+11	0.001819774318309405	0.002341265127987883	0	5.88066e+11	9.77927e+11	0.004246791526594129	0.003399333565179043	0.005186197381138754	7.30805e+11	8.80662e+11
protocatechuate_degradation_I_(meta-cleavage_pathway)	0	0	0	0	0	0	0	0	0	0	0	0	0	0	0	0	0	0	0	0	0	2.39866e+11	0	0	0	0	0	0	0	0	0	4.32797e+10	0	0	0	0
purine_nucleobases_degradation_I_(anaerobic)	0.12130428319913406	0.1198944215938092	0.10029437500881616	0.11592939181430525	0.13138543376551326	0.09970675910791944	0.11806983611188236	0.11551233276423248	0.07521936606918737	0.13061620616854733	0.11979629768006628	0.1272155014471018	0.10589172658131145	0.10315757426489364	0.11737919369573489	0.10006633710385388	0.11403972962035355	0.09997231484271897	0.12166936604482916	0.12359912274243537	0.10721663818383292	0.11290460779183308	0.23844723477646473	0.17016463173872864	0.1330552065262165	0.08661391026042581	0.08927558902829384	0.15610789170305783	0.13101202869435669	0.13124356526036984	0.12065468717849057	0.1294878837851627	0.1642249991683358	0.10832495485369399	0.11388895586536035	0.10603602534518038
purine_nucleotides_degradation_II_(aerobic)	0.2513768575521676	0.25397944927769356	0.22495937598035431	0.275603591710409	0.2813301219183492	0.25747708640559114	0.30642392777315397	0.31146311508681956	0.20033751037396552	0.29970820617716115	0.2778512015985879	0.34678082853923264	0.2649696474463903	0.24285085046915808	0.20826148374041156	0.2745821602093775	0.3120742817828843	0.23327833412256546	0.2841112194813458	0.27384585010246	0.23195511473451438	0.24368829553904156	0.31035222397480067	0.3556240306285904	0.3156604718727746	0.21122954031831306	0.22536206635687578	0.3089263869914871	0.3217983916287798	0.29968785021520983	0.20926892205039935	0.30614383345805485	0.3358404895787175	0.21979379497629753	0.24728895143458293	0.2791067457458276
purine_ribonucleosides_degradation	0.40263642909721337	0.3790663044109582	0.22220434748530465	0.45689476815092367	0.4723265380958522	0.24136962000949228	0.47852183960125544	0.38620757636720515	0.18114346713596327	0.4181152972106827	0.4363375256292462	0.30722725659871647	0.3977619408224572	0.38592948201479377	0.1885712419258891	0.4083863132513332	0.3654302274025188	0.2462310802947093	0.4275171713505184	0.45096276781411315	0.2213459960799384	0.4141941546298734	0.2893659010543244	0.2778824329097075	0.4366559588247357	0.4703689523432115	0.277094631639619	0.404040184633867	0.46867017713238446	0.3380552209013932	0.4525588690223638	0.4513531704502675	0.33023872226664286	0.3824643940080357	0.4125487634906157	0.2894693828459909
pyridoxal_5'-phosphate_biosynthesis_I	0.09275831499282028	0.0679159533168483	0.028414863601907373	0.05541622166496629	0.05211126323885156	0.06308793749935686	0.0308081186863754	0.04543506549822644	0.15216399768536074	0.049494905923853284	0.05616933825584333	0.056342620953136253	0.028294596918034643	0.04237102212842956	0.055074579682619286	0.040111385168364724	0.03946127344981527	0.07811690967106252	0.05154305193318616	0.05560990277538605	0.04022392566097028	0.030353867458437014	0.12712410315456787	0.06750097671812191	0.025289009970775742	0.027539466511216575	0.03362885154187003	0.07570801019612719	0.020518510111758304	0.033873562692326664	0.08873636642319276	0.022693097522685664	0.017911417079378884	0.10059606881253583	0.08523675326667107	0.048244512454764174
pyrimidine_deoxyribonucleosides_salvage	0.5103718017405832	0.6085567482584421	0.651945091880053	0.5611757642620181	0.5497307095315328	0.6336800359386182	0.5718757059389877	0.5962526020466479	0.6107689910492086	0.560327640903825	0.5927854648133084	0.5794224492291852	0.6445074023849839	0.6575869680198825	0.6738490809086801	0.5432122181936342	0.6328677160599945	0.5781478497200905	0.5558928778457275	0.5680713662533506	0.6471132256617462	0.5610749477351621	0.4888393692593614	0.5481406083707392	0.6039638056369816	0.5703376384496551	0.6424552928894188	0.5522000441253618	0.5699040482223952	0.5783178191314745	0.5868941237653094	0.5738698324001208	0.5799814059926092	0.5221755502161004	0.524977320622975	0.5651893044169107
pyrimidine_deoxyribonucleotide_phosphorylation	0.4683570386042392	0.4916335427056284	0.514815100616102	0.44619839524462107	0.45875429386593647	0.5185950761673219	0.45261160611372786	0.5435524418597691	0.5382607951223576	0.4737168507701942	0.5028779826135648	0.48018073239745607	0.5831739499307714	0.5466562361274786	0.6365961269975801	0.5285907854334252	0.5782973250419408	0.5190830634664342	0.43349575387352723	0.4523346974157598	0.6163933758152212	0.4333899022159477	0.5244261029767219	0.49473848116143015	0.44252105616904336	0.5298519174700904	0.6011986657225614	0.42330936533717434	0.4336705111987445	0.4310817920705329	0.3425134082514794	0.36043673045555974	0.4866544903564267	0.48156202731174796	0.48529907638123376	0.5130360944856948
pyrimidine_deoxyribonucleotides_biosynthesis_from_CTP	0.02250799554639773	0.012839437615304766	0.0034225939132127375	0.011133943705697277	0.03434399420838707	2.34654e+12	0.014795525336572014	0.021363755809246713	1.49325e+12	0.027251641686674252	0.023292877067539807	0.010636027047376833	0.00995826572453092	0.00811427684050409	1.34901e+12	0.02371607792016491	0.023956518042114322	0.002464773185391847	0.03168083354434708	0.024001214624702647	0.0010250419681611391	0.03328898313339531	9.51608e+11	0.0075291554579543785	0.014337163806630037	0.02563965180692816	0.0033539225487472183	0.030761192492686065	0.022183472668908355	0.0024806601463819153	0.04170186850893832	0.04823411782997924	0.013725673105426762	0.010181641552759637	0.010821982724577227	0
pyrimidine_deoxyribonucleotides_de_novo_biosynthesis_I	0.4635458675549269	0.5176460818917485	0.5099210950748423	0.45379701179705634	0.4776682705787137	0.5142173580425543	0.46948534762443744	0.5461265392662786	0.5349254539604861	0.47439965083922186	0.5186514551437791	0.4913361147940291	0.5789847040690047	0.5437977308805745	0.48234677489767674	0.5074333280869946	0.5603772619111395	0.5204393810280804	0.4420051520124279	0.4744840374482345	0.500869896855249	0.4461069899740319	0.5290955936957282	0.510779714200888	0.44862865068603486	0.5334740875358222	0.5540827946205337	0.4320090656751252	0.4376658006821415	0.4510746570059212	0.364755298092874	0.38391554286912627	0.4919152473984757	0.47953483315192935	0.4777145926453739	0.5156647552950725
pyrimidine_deoxyribonucleotides_de_novo_biosynthesis_II	0.559061263387273	0.5600140740022922	0.5667243206592414	0.5523713824423149	0.548605764511682	0.5743426169115113	0.5601802050607384	0.5941126416815444	0.579531389851268	0.5726094515889295	0.5701963112560203	0.5537732363703728	0.6126072692567993	0.5743623207368153	0.5075259242551022	0.5906750677108178	0.5947673855638022	0.5860615239354768	0.5459577105014743	0.5438287910566618	0.5336545413916163	0.5428889165092746	0.5343963758022235	0.5511276632114004	0.5428853426063179	0.6239372559846983	0.5874094796472192	0.5159255642745753	0.557326246982015	0.5287396263861088	0.43467207087189846	0.4701287355893415	0.5403118986375448	0.546775789143928	0.5575859361444722	0.5769071918168297
pyrimidine_deoxyribonucleotides_de_novo_biosynthesis_III	0.3967504438295449	0.38335519836831283	0.3930006349385454	0.3962260037105903	0.38596495929579533	0.3963758379993744	0.3840663541076064	0.43156300011699616	0.46591733836407373	0.42285517960374475	0.4046266189259445	0.42919268364407837	0.4349798553938943	0.40327870818177525	0.4333863721560521	0.4720509719806725	0.4164561022016054	0.4481167144235249	0.39955574526484927	0.3872052580565422	0.4583939953610461	0.41217760415099686	0.4652038563238319	0.4268012371678427	0.4203396855561316	0.4304260837197535	0.45892544102302746	0.3846922240666645	0.40106277656170075	0.4069546533451716	0.3495148562657188	0.35921042035447226	0.4637908683382927	0.43158125941969194	0.435941274515572	0.47451275884875393
pyrimidine_deoxyribonucleotides_de_novo_biosynthesis_IV	0.016013095032679597	0.009065098733443475	0.002401651023028474	0.007859173440159233	0.024631212693121504	1.64284e+11	0.010469821962515304	0.015147968217562514	1.04537e+11	0.019443174822732313	0.016554066794545522	0.007499036548609874	0.007010271259477923	0.005709016252095276	9.444e+10	0.016841715825070956	0.017009251060484457	0.0017281100542478076	0.02272398238603988	0.017093454061615457	7.18018e+11	0.023911600652455723	6.66463e+11	0.005295675010397488	0.01014438779675216	0.018239770261401906	0.0023524167132330277	0.022072471674679538	0.015805148021036577	0.001739783726518597	0.030397088645751615	0.035323990614622415	0.009691736744796163	0.007176315958441389	0.007629932460988813	0
pyruvate_fermentation_to_acetate_and_lactate_II	0.9076613359895815	0.8582845892449407	0.9943530355293292	0.9181692503571185	0.9067755462990273	0.9925006178307643	0.9394560176247926	0.8961605355750744	0.8923416567283473	0.9661758911059236	0.8624035699004957	0.9135046203116006	0.9055272123774657	0.8752327113923488	0.9694629969713613	0.97618287421735	0.9028877681426122	0.9714712952160285	0.936329001649624	0.889123420143285	0.9694876576326336	0.9017390896889483	0.8395260855627261	0.8306591077264452	0.899483237449424	0.9890161371274233	0.9095143704849253	0.8324462268743744	0.9557069939942381	0.9118926419486848	0.7627722851231447	0.8971189269741902	0.8528196627788811	0.8363919295119258	0.8481950025888643	0.9574178499205008
pyruvate_fermentation_to_acetone	0.2306546096683565	0.2152535056375168	0.1283365760383854	0.24242965912584236	0.20925369609037409	0.16170404818673245	0.23644542658948628	0.20924341753279282	0.13604535369852938	0.28164233742411554	0.22848246737849645	0.29773955050722267	0.19543525315571936	0.1515886504616804	0.12166296592607978	0.2125014870359098	0.21128577481710015	0.1716188234589044	0.25203476578798295	0.20262511683487475	0.13844472803810123	0.2341693212527926	0.3433549774784447	0.121267828481599	0.2747078775338341	0.17880823963541567	0.1632222411404608	0.23468173103193876	0.29841592538255807	0.27489444118376843	0.12283213775881076	0.13905169400659537	0.2076776479163849	0.16318184871124575	0.21378766813642233	0.1671228173261332
pyruvate_fermentation_to_butanoate	0.020603914265531785	0.012185549575036857	0.017985281980178573	0.043882718147408836	0.015268822669765252	0.011077512897428018	0.029011144343448765	0.01948044834931665	0.026606251163889927	0.036708791864972806	0.016574350139370822	0.0558595692564369	0.020087875234108894	0.014243607165132436	0.02688030386540402	0.02373035895201804	0.011290374765005311	0.029408950184414216	0.03322775596502678	0.01502073000104178	0.029819523199519075	0.024791350787306862	0.05174863305818388	0.012071454886297265	0.011492373460362054	0.024718179285601296	0.01781849980544132	0.025401201522781643	0.008770563425528819	0.02506580630112639	0.07281208286872652	0.028139584312654974	0.014282385919368732	0.026362244453509737	0.028952516395040533	0.028947053651123815
pyruvate_fermentation_to_isobutanol_(engineered)	0.784278588325876	0.648380748063078	0.4500736413093804	0.7953733398648158	0.7495457500986297	0.5127173344000839	0.776291729308139	0.7087082726434355	0.6217888960332731	0.7940238134259472	0.7178636748153973	0.72572373264737855	0.6303831132552321	0.6047036773769376	0.4538904351807347	0.7552424110866109	0.6187929787321785	0.5961778500181372	0.7970370020535874	0.7348255474246429	0.48525113381042057	0.8024219238911338	0.7588755973027972	0.7181396257492147	0.8201846636971304	0.7394458678178519	0.625416030984637	0.7892657598403331	0.8389496141646312	0.7821808209326551	0.7802992986187777	0.7969808465514538	0.7493791022829958	0.7620681107316751	0.8092058817080583	0.7080854551320356
pyruvate_fermentation_to_propanoate_I	0.17704554894026794	0.41186312666577846	0.38948107245930713	0.18856243962623842	0.24601153971884987	0.37927592589568704	0.15713245083399577	0.328207940640615	0.3680546778835519	0.1911022875628079	0.3728516877120192	0.23488753478504307	0.41912642247914567	0.457241496059302	0.5123575619779706	0.1790995085721315	0.4301133576520116	0.28457525872523304	0.19099990753908008	0.2562491240022704	0.44469829344075884	0.19309337743453636	0.31092632254901076	0.25230727472954806	0.2231506844619039	0.25500939468401307	0.42740380559973196	0.2381125907400889	0.16857628760786106	0.25068593853569143	0.2632318176857894	0.22989108166435313	0.22034659292512823	0.1728802254083668	0.1831439163524769	0.1784887891737929
queuosine_biosynthesis	0.482730468063048	0.45847048982583644	0.5845989843373051	0.4887034289151467	0.46007208891733936	0.5970683925766859	0.5119554847062179	0.4615881782234511	0.6822805530386191	0.4564884425802599	0.40992211841009274	0.5623091644202738	0.4927534633656362	0.5350360366604827	0.6647986667361183	0.4777822589060053	0.5007932442302373	0.6070184231646025	0.4522201546331536	0.477878057201998	0.5965767686197375	0.5289407163683978	0.586123707730498	0.5911233581008252	0.5356239424288263	0.43764014029826814	0.5789974119699898	0.5459281031236518	0.48216102453650206	0.6186450323538805	0.5797135323826631	0.5268370829425698	0.6047037830803782	0.5348499331954664	0.4957922735283074	0.6321718282232278
reductive_TCA_cycle_I	0.24664879162178763	0.24929339489100588	0.14226901505134273	0.18860815079358623	0.26569638682345287	0.13531985589141887	0.202348819016389	0.27807085218366157	0.13731432454326825	0.23884872796550177	0.2649351740628748	0.2324726462804762	0.25575434856975665	0.2524996080192791	0.10520099644792176	0.2508698934370251	0.30577091674022516	0.14658555875971757	0.21630167496518676	0.2480126762084714	0.1670378991346807	0.20612520160006642	0.17740101823632465	0.1549877555435148	0.1786188748965719	0.27324473630113877	0.18859877107089768	0.20542817524417736	0.18793394634337213	0.14359622650868029	0.26107908515075995	0.23855655525352437	0.20053579720950626	0.2135791450628299	0.21665749944353224	0.12686821342483512
reductive_acetyl_coenzyme_A_pathway	0.00882048479737524	0.00880094230667207	0.009673336748689242	0.005965006577036573	0.010375381070150269	0.00969976674880504	0.013138012461492418	0.008012795237356837	0.012483347404577188	0.020601245099979633	0.012814998955210129	0.025032784856048568	0.010892208769253009	0.007793727553107657	0.00806140464210354	0.005639368792666502	0.010562322477051482	0.006244803564029037	0.01860181142927353	0.011432085795534976	0.014485592502924232	0.009544056600199545	0.021774249212684223	0.018890507117441557	0.013767709018406606	0.007227437654535242	0.01987013897349986	0.018513729298395263	0.008145897896835622	0.020312352981987677	0.024178484825550368	0.021758596239340962	0.052574617747918856	0.010986848806567999	0.00906493256553886	0.012581200040319025
starch_degradation_III	0	0	0	0	0	0	0	0	0	0	0	0	0	5.81247e+11	0	0	0	0	0	0	0	0	0	0	0	0	0	0	0	0	0	0	0	0	0	0
starch_degradation_V	0.8706801232259624	0.8018195036706257	1.01416e+16	0.9250609700901067	0.8317096116135995	1005921817357850	0.9199562661304274	0.8918008531885515	0.9722407251356063	0.9204386025757847	0.8411573822767473	0.9887711287709124	0.8607301295614735	0.8113390606409245	0.9132527583212283	0.9923042358458298	0.8261863073214317	1.05615e+16	0.9008645895172153	0.8494330374850111	0.9316690762913628	0.9925315682453285	0.7545215925321896	0.9504992662734694	1.01167e+16	0.8792998405012445	0.9426648850398514	0.9044692654120633	0.9749230586292545	1016719547928380	0.8865072147801124	0.852719894126178	0.9654441298319907	0.9490673099126528	0.9406623367730439	1.10829e+16
stearate_biosynthesis_II_(bacteria_and_plants)	0.3635505993661359	0.309738064908833	0.12735680018852266	0.22845050637653727	0.2993899407535622	0.06209733875835123	0.2075951064506375	0.1778121613138304	0.14062105072976547	0.23860903807017006	0.24457560156423344	0.13325071009052894	0.131853453513425	0.25175703962396634	0.08636477327079745	0.20269535788824267	0.19472328153883012	0.06852225138598203	0.2969621998542752	0.3200839354485316	0.08421088854590933	0.1851507832578679	0.13932893606569993	0.30728826144258325	0.2529367976611227	0.16048450972782488	0.1090855683179215	0.34396849555097003	0.19663232858836222	0.15080360881034544	0.510689523981826	0.44003721191101586	0.30611006407284536	0.3918363423370518	0.2995187917058695	0.11296401195693792
succinate_fermentation_to_butanoate	0.02141209829162593	0.01710959017713856	0.005206471758761239	0.03133483804091322	0.02878967177912502	0.007605777481439135	0.020995299745776314	0.018594788796579515	0.005726645055122639	0.025808682603843083	0.02181654030646946	0.012217711278908694	0.018920842633989497	0.01715156503699503	0.004264005951904175	0.01696989623805138	0.013185643051695641	0.0054529792816026944	0.0320160845973218	0.027011856813531226	0.005258705075319532	0.04052141198386067	0.015435182655548576	0.009416030005015575	0.021479013149905704	0.030828538389803293	0.007158458597182456	0.014569903949376425	0.02479105288361473	0.009739712704781493	0.015709410297069147	0.0397302253009102	0.012927148582565665	0.010899790692182259	0.015071422974115583	0.013168745281877465
sucrose_biosynthesis_III	0	0	0	0	0	0	0	0	0	0	0	0	0	0	0	0	0	0	0	0	0	0	0	0	0	4.86021e+12	0	0	0	0	0	0.0012407921013774298	0	0	0	0
sucrose_biosynthesis_I_(from_photosynthesis)	0	0	0	0	0	0	0	0	0	0	0	0	0	0	0	0	0	0	0	0	0	0	0	0	0	0.0011412222952037485	0	0	0	0	0	0.00293951832857748	0	0	0	0
sucrose_degradation_III_(sucrose_invertase)	0.46223352188006556	0.47366963734147094	0.38942656130934356	0.5642651030682273	0.5501861648367834	0.38639020509559596	0.5836245209575373	0.4900272250237799	0.23169992641650017	0.5052092666437954	0.49575085634013694	0.3262128744501652	0.4890075818804379	0.48894093756904883	0.18693084572507854	0.4711941352214411	0.4405312699240722	0.3403503402023322	0.562675257173827	0.5147167675224779	0.238145333786328	0.4582822476869335	0.2574119685031935	0.2675888930632772	0.47246920744418736	0.5427442955946294	0.27428613489300796	0.4633851110933704	0.4912706963935971	0.36103000383913236	0.5612183157989054	0.663244495226726	0.39714041164471287	0.40147542549231646	0.3975601168721984	0.33949743538609706
sucrose_degradation_IV_(sucrose_phosphorylase)	0.2823919695210539	0.22791819504270244	0.08965888030488156	0.2600033743042068	0.32859048278979003	0.07310696330015638	0.26492508153108585	0.1999185021277003	0.0580182298099341	0.30533008527687167	0.2623276820434812	0.14124291258473537	0.23634045305665935	0.2554831290993623	0.059154548654149236	0.2567650117110277	0.20493718757472285	0.08937643088538061	0.3277454052183813	0.3120932921167878	0.09535977347411566	0.21767540677546615	0.017127189683979027	0.10725779146988086	0.22883698992687798	0.35302017661605467	0.12609822363667963	0.23415944884048667	0.30875462726488934	0.1464552941135313	0.26724364875303724	0.32733627028951534	0.17009164039713598	0.19937953438543746	0.234294631343533	0.0983566930167604
sulfate_reduction_I_(assimilatory)	0.09175947624779325	0.24221531226930582	0.2641522970921541	0.10409629036762633	0.12929918297290857	0.2554816414972535	0.0904953003874915	0.2169156329286141	0.15709887962011257	0.1017295622476431	0.22409168323026007	0.13719247078333535	0.28051684625819695	0.30026738161970984	0.38202275270717806	0.09872476794272086	0.30397278882228923	0.15603100521854268	0.08168247458089484	0.13645381561302466	0.31446507866368734	0.0850344297343821	0.16078103443712427	0.13529809648520622	0.1339327484976653	0.1460646882837919	0.27687829912733475	0.14369089749554423	0.0810859845309333	0.12241911526517592	0.14363974734597887	0.12729635821314123	0.16480971765195784	0.12021174951296262	0.1228580816327605	0.06982984326147791
sulfoglycolysis	0	0	0	0.0016563666397840667	0	0	0	0	0	0	0	0	0	0	0	0	0	0	0	0	0	0	0	0	0	0	0	0	0	0	0	0	0	0	0	0
superpathay_of_heme_biosynthesis_from_glutamate	0.1369174384253321	0.11768343677550792	0.0655699998801924	0.12050140384785904	0.15209634334925812	0.06160862671503947	0.13712799564873351	0.10536305887446801	0.07618492092922513	0.140959334467124	0.12352194620827753	0.11118433758400446	0.1144362784587545	0.12054364613609836	0.08177140339040478	0.10440599005914344	0.10459399585367472	0.07948005044312713	0.13794467505269165	0.13902607283662724	0.07051843621322282	0.13450975802272114	0.12586948905099002	0.12055883265839236	0.10532333413393823	0.1356243752067963	0.09180272824286394	0.1411690991424826	0.1267669566505606	0.10674035042078622	0.14291840431218314	0.1597493153548146	0.17137791538873684	0.1299205372736218	0.1305295361177375	0.09414191191500675
superpathway_of_&beta;-D-glucuronide_and_D-glucuronate_degradation	0.25904389835572444	0.18185118912238055	0.3523161031493064	0.3138823424855437	0.1945333462098587	0.36241464973399024	0.2994703839757746	0.29325327719870414	0.27404654668485756	0.28492666110596127	0.22323023737501044	0.30173640933038964	0.23311253344020694	0.18740546812416578	0.23334669132165795	0.36160769224390527	0.21417496035745692	0.39360984123687187	0.2648417725566363	0.20632179861053498	0.23795690767611394	0.34583816921401783	0.24557894461973265	0.30609555319008575	0.28948317290790315	0.26860048324891966	0.2963160292236337	0.2364476804635967	0.3147818163981401	0.3299955193812964	0.12152727715303169	0.2165884020088118	0.2763252880887356	0.32304555483225234	0.3245250874922795	0.4270405004367212
superpathway_of_(Kdo)2-lipid_A_biosynthesis	0.1693327138418136	0.14850802812669048	0.026299593652918778	0.09211359323156673	0.11014019862300771	0.006666318939644194	0.03972820948566699	0.06344964275690952	0.015589951024839007	0.06621396840142221	0.09847588511536227	0.009305669664351854	0.029683619427529926	0.08342723495878049	0.01208492343389691	0.056344181959317646	0.076629027249837	0.009036458838987323	0.08121610665794955	0.11825315163124682	0.015711741613480955	0.029004926005767158	0.07373720207771078	0.15892957915875497	0.021338042968094384	0.03335540358067025	1.68072e+11	0.15855511762461078	0.04580985128544217	0.024891194749654812	0.205203801760882	0.04719740213983067	0.035761056253752053	0.18516235180180204	0.14604730475642277	0.01326423675529343
superpathway_of_(R,R)-butanediol_biosynthesis	0.005416209198229438	0.0025651894459926667	0.0013399441124028954	0.011611006829818134	0.0017099002328095022	9.25921e+10	0.006390469039926972	0.002710159563709733	0.002788938985300141	0.007218222823703362	0.0023593866829739155	0.0034763747105663848	0.0026875297493254664	0.0019744032008066153	0.0025698444435012175	0.0033856352056614372	0.0024886521175866813	0.004864343727484797	0.004276326010632777	0.002782893759204916	0.0023073002990330353	0.006618530276881645	0.0010501287073308692	0.0014892456603194072	0.001566046026320491	0.0040835107100684505	0.0026094449426042384	0.002749447742216376	0.004397554029038432	0.009072092170725713	0.004085386069706839	0.006952420816524887	9.15063e+11	0.0015574245166226695	0.002971656319127277	0.006886171298293951
superpathway_of_2,3-butanediol_biosynthesis	0.01354362773665551	0.006593390518406875	0.0034175197563681564	0.025600461713373934	0.004497296227525533	0.002359668274108711	0.015863527868355508	0.006875315405608921	0.006328660540338379	0.017585522275695313	0.00611323317457488	0.008493521829774624	0.006905536211936139	0.005138091302244377	0.0060130901706813965	0.008664846897971328	0.006386506190353517	0.010886870541364804	0.010833840005836932	0.00723479121721693	0.0057492323165669115	0.015759854226443912	0.0016531811212311038	0.0036903816643975144	0.004039773365306808	0.010570883298380188	0.00649877032779141	0.0068534316579756714	0.011173067713280882	0.01958034688690909	0.009826428719324739	0.017043502682775682	0.0022572139898880024	0.003910313680643373	0.007555671366096734	0.014309427687322209
superpathway_of_5-aminoimidazole_ribonucleotide_biosynthesis	0.899293635476326	0.88159885855617	0.9714047461155572	0.9120872137685145	0.873960160063223	0.9605250387141714	0.9068624195609762	0.9002211375748033	0.9363104199118137	0.9620975353109869	0.8939030943665475	0.915677264327207	0.924392899641914	0.9093624962150011	0.9544201334744453	0.9603380835374381	0.908018012721018	0.9613766653310167	0.9390776591002461	0.879843937405496	0.9446865261247623	0.950425641572592	0.91680380623846	0.896699738847645	0.9371060287265214	0.9919898487723857	0.9430530350521468	0.8889544350926817	0.9844575013688522	0.9202597084713169	0.808330423304242	0.8969482872281088	0.9073054744971344	0.889581250585899	0.9084361809265279	0.9613823887302348
superpathway_of_CDP-glucose-derived_O-antigen_building_blocks_biosynthesis	5.72771e+11	0	0.011619032329998205	0	0	0.01654690918717969	0	0.0038288896020812232	0.01174561272161536	0	0	0	0	0	0.009438324168838441	0.005505471223692433	0.00767607615590536	0.009658507265034384	0	0	0.009704015946785252	0	0	0	0	0	0	0	0	0	0	0	0	0.0014781286443460823	0.005123983678682383	0.014545244342544884
superpathway_of_Clostridium_acetobutylicum_acidogenic_fermentation	0.02630839716468757	0.015603074135616587	0.023000132576929948	0.05562327016492922	0.019530744685000313	0.014195187672556071	0.03695334957370403	0.024887207364225464	0.0339146519803937	0.046658024675937826	0.021192587100493033	0.07048002769561819	0.025663492689868204	0.01822873435357425	0.03426426262625658	0.030285215156883136	0.014463294887398673	0.03747215449885643	0.042277975290224874	0.01921476041123635	0.03797154686561238	0.03162445360308106	0.06535172441899198	0.01545470166320835	0.014720915414462618	0.031544724406010326	0.02277684385433283	0.032371741485281914	0.011246051680422054	0.03195873512225306	0.09106832917250902	0.035844105398998724	0.01827001724710248	0.03358552504426873	0.03686135378977808	0.036878781442570695
superpathway_of_D-glucarate_and_D-galactarate_degradation	0	0	0	0.00398791642219473	0	0.0012212318657644165	6.13636e+11	6.19444e+11	0	0	0	0.0010467724942404542	5.22731e+11	0	2.85925e+11	0.0011756695836315375	8.10257e+10	3.92035e+11	0	0	3.30517e+11	0	0.0015704436905734681	0	0	0	3.76528e+12	5.10089e+10	0	0	9.33433e+11	5.35276e+11	0.0016477082933567377	5.93623e+11	7.29114e+11	0
superpathway_of_GDP-mannose-derived_O-antigen_building_blocks_biosynthesis	0.3622489658912014	0.5504583532084719	0.6997977123000165	0.38711468448871905	0.41254172846695997	0.6825488331243599	0.3942466589008998	0.505060338920144	0.6724158201865795	0.38738799731342133	0.4908740881830839	0.5426116582150347	0.5685726701981241	0.6048101408062839	0.8153888039840284	0.4100144095352539	0.5764845110564281	0.6061106860510942	0.39044497326504674	0.44508664569337675	0.7575658232545547	0.4709662726304785	0.4798457312998018	0.5613316132447618	0.46833099935611466	0.3971222828084809	0.6900555449151636	0.45332527596373395	0.37691273456021934	0.541108781109412	0.4825432001966044	0.4571935594478489	0.5340657748458084	0.43523213979487835	0.39651781643777106	0.5444610501319254
superpathway_of_L-alanine_biosynthesis	0.19796615276544788	0.1836106284847802	0.07342495546352991	0.10945105619545491	0.22747177786673062	0.05784739946986507	0.14237364707335207	0.10562103400794726	0.0427604077837614	0.10839781666587046	0.16456096819340418	0.10734364870563676	0.12303529011435713	0.11756291079247885	0.037866791779510175	0.1294326570314157	0.12647274062230546	0.04887859847515753	0.15544169468628624	0.2158282461017699	0.06248006404550715	0.09989749040500467	0.055045080318145534	0.1404507482536435	0.05462707899890286	0.11047368168915143	0.06602364500986946	0.15040090049410612	0.09865426775495763	0.08025257777262558	0.1937020983416618	0.1160476904406325	0.08220191459379253	0.15461493461200182	0.14300095443167754	0.049733908206446804
superpathway_of_L-arginine,_putrescine,_and_4-aminobutanoate_degradation	0	6.03122e+09	0	0.00973018522151511	0	0	9.57711e+11	3.83234e+11	0	2.66473e+11	8.06622e+10	1.02959e+12	4.09369e+11	1.69492e+11	1.95612e+12	7.64511e+11	1.70047e+12	0	6.33317e+11	1.05421e+12	1.09811e+12	0	7.60586e+11	3.91839e+11	0	8.72891e+10	4.90174e+10	0	0	0	7.89166e+11	4.93739e+11	4.01456e+10	3.14166e+12	1.1432e+11	0
superpathway_of_L-arginine_and_L-ornithine_degradation	0	6.03122e+09	0	0.00973018522151511	0	0	9.57711e+11	3.83234e+11	0	2.66473e+11	8.06622e+10	1.02959e+12	4.09369e+11	1.69492e+11	1.95612e+12	7.64511e+11	1.70047e+12	0	6.33317e+11	1.05421e+12	1.09811e+12	0	7.60586e+11	3.91839e+11	0	8.72891e+10	4.90174e+10	0	0	0	7.89166e+11	4.93739e+11	4.01456e+10	3.14166e+12	1.1432e+11	0
superpathway_of_L-aspartate_and_L-asparagine_biosynthesis	0.7089441075524087	0.6938555325977284	0.6531620580815254	0.7496053161514213	0.7039495822552753	0.6655855687203435	0.7395411878881498	0.714898887527914	0.6866490882250023	0.7726649983876857	0.7042722519032344	0.7357255331169518	0.702681918539438	0.7006323382616064	0.7000742520186833	0.6712083840533368	0.6811681774799877	0.6372751160680183	0.7594194484611673	0.7218238094907319	0.7109256149597363	0.7799668728941058	0.7421407686439673	0.7333725457536256	0.8102896045234059	0.7550162035296176	0.7395308861644664	0.7547838893145401	0.7774031517495552	0.7571372195236602	0.748467815358099	0.7565890545950642	0.8052393212485288	0.7262134814687228	0.728274852007597	0.6943385928375835
superpathway_of_L-isoleucine_biosynthesis_I	0.7976155974295351	0.7484550455928196	0.6576145954192828	0.8217477691186045	0.7618202714206503	0.6992419976362061	0.8035278860970665	0.7874711393090132	0.7820541904593242	0.8270130442100506	0.7810343610550822	0.7973611807857417	0.7431081517252995	0.7217097458807075	0.6320734290763069	0.8286294352949142	0.7307551771610443	0.765523144611978	0.8128630381889512	0.7655834986218669	0.6584189416825152	0.8489082722359388	0.8387796170106722	0.7954204698634889	0.8618444882913308	0.8027180342388571	0.7477769293902993	0.8288017986968981	0.8495670846290142	0.8181138331157902	0.7989552966909598	0.8038671334183175	0.8528291627382193	0.82770176414866925	0.8238161887908096	0.8076991322692634
superpathway_of_L-lysine,_L-threonine_and_L-methionine_biosynthesis_I	0.4546807304107599	0.46554118643630765	0.5522584460484946	0.3986376001196893	0.4890824106051404	0.5465302255761366	0.48118398518785044	0.45354510468903947	0.45541242692118666	0.389652504113585	0.4553741374247063	0.47697713269594866	0.45205079028660927	0.41241769370659354	0.5141513657559725	0.47387198516595247	0.478345619148677	0.44979487336692725	0.41525356087651344	0.47201852829380947	0.5325805216456374	0.3544098737702401	0.48726686780771433	0.45622065034321424	0.3261469924076081	0.404207513710642	0.4650229390782478	0.41501794237156114	0.3727281612534332	0.365040829945766	0.4363474216890347	0.38373407924611935	0.40369558120507887	0.40485950699650486	0.4165306609314647	0.3450691129268346
superpathway_of_L-methionine_biosynthesis_(by_sulfhydrylation)	0.10531653962287556	0.0886536659565404	0.06563136037951378	0.07122294782018407	0.09867225954768362	0.06774198839088537	0.07440791895000766	0.09349191614444653	0.07859660271344805	0.07167481860514709	0.07465856407026826	0.08643700278810058	0.09881361784842	0.058717825901592115	0.10341323350734576	0.0723176699524991	0.08037861614958959	0.09546283810528719	0.09077385266692692	0.07084670808717382	0.05977222706963057	0.11331692895144274	0.2836066255431494	0.18446298259141958	0.08249952115644114	0.08243848840323906	0.10925329322723148	0.11961572349477301	0.06277614967558752	0.06983094233744105	0.11196284933789895	0.05504690598513342	0.16855884628475484	0.1081914224317584	0.09858399855428998	0.06231546110579893
superpathway_of_L-methionine_biosynthesis_(transsulfuration)	0.4197223048704946	0.40878179106885876	0.6543641573667138	0.34220768853103767	0.4414751142906491	0.6438141724384171	0.46142520199221065	0.3766466003482463	0.6256710980373802	0.32725291978840193	0.3734113992280102	0.4999689957586433	0.3641410424616041	0.32388964242874385	0.516213282525873	0.4670878970025591	0.4014722452732057	0.6497974045318468	0.3624541262979759	0.4266422026947917	0.5391898233650728	0.3381094134341766	0.5428728476558939	0.491316123508247	0.27442547743302315	0.30503021217206056	0.41725342775723084	0.4272935893838592	0.32702175273729023	0.47369467282776617	0.47453940346911067	0.32323622933829627	0.38792136480465006	0.4096538869796946	0.405179563454861	0.5597072224782756
superpathway_of_L-phenylalanine_biosynthesis	0.3387824405498893	0.2679372854644486	0.10206247754805597	0.24253640756659695	0.22791701264173814	0.08045021038291304	0.14446739622011212	0.15992934556662633	0.11890065259823775	0.20022687884625584	0.2255461357297186	0.1624283270384429	0.11798288260688732	0.17782610496223505	0.07433993183836128	0.1486583186928094	0.1774186443390556	0.08365467606707597	0.2171097638863576	0.24073926657429187	0.10622658035021604	0.13408815946178876	0.1447874644523295	0.3015445815613894	0.14677749563593614	0.13489446468664296	0.14179505669862075	0.3190082340780039	0.1274050065344466	0.1519684548058634	0.3735655071454856	0.2347298268258473	0.3213470691452665	0.3551634940698084	0.30705106748807776	0.0931375431642339
superpathway_of_L-serine_and_glycine_biosynthesis_I	0.7497448856655033	0.7975570688538287	0.8542301977553562	0.7655757406691251	0.7546420527622827	0.8475072970981012	0.750275345218894	0.8133053909305594	0.8764006233102368	0.7796048479143116	0.8067579189467818	0.8568791371552038	0.8287757123288118	0.8144136953876606	0.9327217556039981	0.8439694404907191	0.8258705001081392	0.911781838595796	0.7449752555910372	0.7743243155273996	0.9009417910178378	0.8460146622517978	0.8362917165676326	0.8472695972156661	0.8352765282372573	0.7637071733823408	0.8987911917112795	0.785706655389595	0.8200884544821825	0.8623392386163662	0.7475152996882488	0.7193478311535292	0.8419434075254408	0.8085523340502718	0.7952949889458825	0.9137836268310041
superpathway_of_L-threonine_biosynthesis	0.8879169507329957	0.8692549776903887	0.9044962061588122	0.9249483496333154	0.8602376910943139	0.9109929974662124	0.9180733917294457	0.9194069969101702	0.9254749322709803	0.9429006727796938	0.8833169376571683	0.9407973511253347	0.9058333297886918	0.8841509925706351	0.8603760161064498	0.9474945136584211	0.881033492432139	0.9455021939702272	0.9145869360434926	0.8722076772094243	0.8821869661112808	0.9590079794982054	0.9017386378916895	0.8979036217956107	0.9624465948992751	0.9401470568704763	0.912913676042087	0.9013086374658943	0.9606473597268779	0.9341150889571994	0.8389252996401361	0.8811954223918759	0.9371569289013201	0.9144918203821021	0.914080531291608	0.9780405252632929
superpathway_of_L-threonine_metabolism	0	1.6103e+12	0	0.008174385117032189	0	0	0	0	0	0	0	0	0	0	0	0.0032225438050068416	0	0	0	2.78634e+11	0	0	1.96614e+11	2.68424e+12	4.71822e+12	0	0	0	0	0	0	0.0028172659684043934	0	0	0	0
superpathway_of_L-tryptophan_biosynthesis	0	3.10125e+11	0	0.049051239121629855	0	0	0.004916590323912501	0.0019697891299966224	0	0.0013694663440794385	4.14736e+11	5.29534e+11	0.002102822630882963	8.71154e+11	0.0010069026433041	0.00392672218754315	8.74164e+11	0	0.0032504050797570196	5.41972e+11	5.64855e+11	0	0.004047159529232528	0.0019025489582283302	0	4.48758e+10	2.52105e+11	0	0	0	0.004058620148700352	0.001319587270897693	0.0020657681636033977	0.001616448958743421	5.87839e+11	0
superpathway_of_L-tyrosine_biosynthesis	0.33745298174364574	0.2649156092629016	0.10147777733089025	0.24134133020098752	0.2266835882504278	0.08019744389309882	0.1439350156289373	0.15975022584219128	0.1183182630773468	0.19947425881148592	0.22484930260206504	0.16156459139787305	0.1179582235436532	0.17642694947816373	0.07398853261606417	0.14898805375623658	0.17706751220952782	0.08348558052318383	0.21597145161921363	0.2388306884545235	0.10570629664979471	0.13356991730495796	0.14405157758692375	0.29723357178356974	0.14596747617062492	0.13512297779702562	0.1409866438527824	0.31420542163546994	0.12725729648119116	0.1509727483140549	0.3592534882151222	0.22990710796953157	0.3149930755473363	0.35227835843847793	0.30579768295048326	0.09292593487687506
superpathway_of_N-acetylglucosamine,_N-acetylmannosamine_and_N-acetylneuraminate_degradation	0.1306491380511573	0.12484680901646646	0.07453897222873915	0.17004681609284356	0.16774730217910586	0.09380418607367476	0.1516792633093854	0.13373628033686297	0.07625585707931243	0.13929603403636534	0.14740634515155576	0.12820366033654934	0.12183791577921776	0.12922438790594085	0.07555091953288395	0.11512592923678241	0.11013383773000969	0.09361849419312346	0.16399808221859177	0.14974859875597293	0.07709183770939569	0.12443743896178722	0.15352769813941103	0.1113505666028066	0.14538260638623413	0.12525428020172755	0.11494194967851719	0.13233652743009575	0.1355821832494234	0.15395818818696683	0.20751814239823252	0.19444348351092341	0.12490839505810596	0.12766207080245895	0.1453160178202495	0.12071438701829987
superpathway_of_N-acetylneuraminate_degradation	0.2770024575631734	0.2505993145155549	0.19603333658053237	0.2852029387278329	0.3187636799310444	0.23470836666318554	0.33294702528001957	0.2880692722777646	0.19848989597055453	0.3053795049972091	0.2816031716546907	0.2708993138792763	0.25673568009998715	0.25540633767741805	0.1884806749563745	0.27504171257059395	0.2599434264711551	0.23547632151376244	0.3009890172945153	0.2882676815937032	0.19574340449715627	0.25951878132492756	0.29097045499501734	0.21991126406868097	0.2692080048457265	0.29569960140856777	0.21235839832297326	0.28284304180982106	0.2830719355289968	0.25424646976873333	0.3100857995733511	0.3285311846059725	0.25391443389550833	0.23925444731376708	0.29061962424596194	0.28259690543719335
superpathway_of_S-adenosyl-L-methionine_biosynthesis	0.33997005478194814	0.32646002482703956	0.5657980238036965	0.26196582214172615	0.3638499671727915	0.5536599885193697	0.3743548105396021	0.29328065862735625	0.533113124840895	0.2500888611806888	0.2933939711328457	0.4066686207560839	0.2826609204943242	0.24715708027777386	0.42320623041549904	0.38006164396801523	0.3186142333122052	0.5589038951709663	0.28311145004038435	0.34608376593814716	0.447194726038999	0.25649464056448523	0.4594577814964651	0.40236317010246964	0.20274951341240618	0.23183655380146964	0.3268456641822193	0.341041337153386	0.24936590529562028	0.3794611114340254	0.38781842632389346	0.24626307818943755	0.3013216460335712	0.3223806006774403	0.3215295152385797	0.46007480414563473
superpathway_of_UDP-N-acetylglucosamine-derived_O-antigen_building_blocks_biosynthesis	0.01910110622933357	0.020414772853509056	0.008146991680071368	0.04572175012511301	0.013324236550872778	0.02614320420709053	0.02626499623170749	0.019023894936270207	0.026164834036490295	0.041430905178462	0.01662679431740065	0.019050160306820357	0.017215715981684112	0.016327761626025245	0.012065228455440261	0.015939002323047954	0.021664731420310265	0.04563137624656564	0.030796291539376172	0.016931939821584314	0.015055869137767318	0.02223349660410385	0	0.007460482013316056	0.031278111559932785	0.010721715857247112	0.024008298985493774	0.008969093423141944	0.018335540145978536	0.012417927165088	0.02516399392268841	0.036987912388950446	0.015331539783075207	0.012441578102591444	0.023159050132855144	0.01502979189035326
superpathway_of_UDP-glucose-derived_O-antigen_building_blocks_biosynthesis	0.09619662928182794	0.08177920680875479	0.0430556270922978	0.05928009887516965	0.0902740099188091	0.05971174356726789	0.06160387689250901	0.07386717208735998	0.1455734316736655	0.07648480544497227	0.06593181332847968	0.05832963250797079	0.06493617342768516	0.05455139882569305	0.05825436441808287	0.07289930255553789	0.06937464086234757	0.08166868104424907	0.0829615621568165	0.07112957767217927	0.03838602594171015	0.10573307467155058	0.2786147126339199	0.1338846624293844	0.07022726014286422	0.06475412142904957	0.05868398756481359	0.10287815331785857	0.06082669409628662	0.047074632017777715	0.057778875585417805	0.049791059510431605	0.1111904192304688	0.09055909429880331	0.09014680445912321	0.050828712186873466
superpathway_of_adenosine_nucleotides_de_novo_biosynthesis_I	0.91621305190115	0.928158543647654	0.9949289137120472	0.970144688123068	0.9447409874813989	0.9796740097490829	0.9890048984864825	0.9583534402673294	0.9646701713152511	0.9922430913077623	0.9381876972330162	0.9787466570864061	0.9818867872445923	0.9671299614088265	0.97136207847939	0.9789209135471113	0.9505934140052608	0.9803965007649659	0.9857117461421422	0.9525846992401541	0.9686378832372101	1.01707e+16	0.9609357630381775	0.9544556178215069	1.00072e+16	1.00564e+16	0.9903747102920002	0.9227482812145681	101632909940523	0.9994833480511455	0.9043386751880594	0.959795837169787	0.9668562145157341	0.9351978866980347	0.9517232369886455	1.02181e+16
superpathway_of_adenosine_nucleotides_de_novo_biosynthesis_II	0.8770281744671593	0.9064202416900949	0.9545986810838757	0.9400621856085666	0.9162456328456888	0.9349517255025943	0.9575972919390657	0.9339952512630855	0.9338660398481665	0.9600844466703279	0.9160232274036271	0.9511482312398761	0.9584541402353007	0.9434949511585827	0.9453096702943697	0.9313049537679972	0.9305304648976436	0.9263095751286875	0.9563005122553385	0.924257269441288	0.9355113065170938	0.987834809373411	0.9337990672977559	0.9307155867205468	0.9719510358890215	0.970486786400133	0.9699954383303337	0.8893445688693862	0.9771499823197022	0.9716251416577297	0.8770975737585628	0.9283003513691921	0.9417672264616728	0.8983253338875088	0.9173619897760231	0.9843539006475767
superpathway_of_aerobic_toluene_degradation	0	0	0	0	0	0	0	0	0	0	0	0	0	0	0	0	0	0	0	0	0	0	0	0	0	0	0	0	0	0	0	2.63557e+11	0	0	0	0
superpathway_of_arginine_and_polyamine_biosynthesis	0.22188763005812673	0.21781112350930165	0.19590396945012625	0.24158486500379722	0.22849460623578624	0.19286933911586077	0.22659385809652455	0.21418859627460868	0.27585347037033386	0.22908197776685882	0.22880605532546905	0.23574159715014265	0.19217666310198753	0.1978044343622805	0.19148096946450832	0.23456938760499968	0.20364007683326604	0.22804943819006585	0.24160350665183425	0.2318885158168674	0.19615332281126407	0.23055747659370995	0.2047866112358718	0.20405493973010078	0.24222735209227772	0.1799758588373151	0.19316937757899763	0.21713823403245003	0.20991442434186322	0.26426572921663216	0.24227644158501724	0.24573600311008087	0.2380223777821217	0.20476330125106015	0.24001161684391406	0.22965447215060153
superpathway_of_aromatic_amino_acid_biosynthesis	0.7414184703048143	0.7599721216415495	0.8565925014200741	0.7897770028468405	0.7495436232836615	0.8712977700784198	0.7996324306889777	0.8112536963687687	0.8451632352314588	0.756216395155749	0.7795284544937434	0.8603948259059817	0.7951088986584839	0.7603205798030721	0.856570787062692	0.8028264175563343	0.796190777908788	0.8776905444496895	0.7369992667810219	0.7545020663293329	0.8513574632167721	0.813480995994408	0.8218920404335652	0.8077662936831977	0.825716717321048	0.7413842060775575	0.8456578021152023	0.7838732655950965	0.8017445638740027	0.8697612458328394	0.7501880052066084	0.7223117934965514	0.8329569276194054	0.8114029726207345	0.7915742626667148	0.8889103045799209
superpathway_of_branched_amino_acid_biosynthesis	0.7570531924183812	0.7072629665291011	0.5421824692244009	0.7784692226482965	0.7246114174686437	0.6016674516144054	0.7658681026613127	0.7541864899317766	0.7356993423823229	0.7742219145154469	0.7481273455418773	0.750448885429496	0.694730693623556	0.668406029679873	0.5418329777154732	0.7735514818711862	0.6881805828802491	0.6894295359207138	0.7645560556886563	0.7216720480695454	0.5636598290118245	0.7964066899227499	0.8178796504194483	0.7634906228017099	0.809795511877098	0.7259309648199824	0.69742157448054	0.7884926559073614	0.79490571404137	0.7733165705999013	0.7580014551840306	0.753971153105119	0.8101374564306293	0.7905789897312875	0.7856214591011921	0.7633754077082368
superpathway_of_chorismate_metabolism	0	0.0012042709377774654	0.00234898039487666	0.03513528287676762	0	0.004085965990934055	0.008074061237433322	0.005075679238866323	0	0.004226135092212079	0.001461223554338115	0.0053270279370996945	0.004728580992286048	0.002125085045047532	0.0017118720484310763	0.007666761474527721	0.0026683981676888543	0.002696155125878262	0.007423574674945289	0.003991437876825285	0.0027774108933627914	0.009741979761473315	0.004891811665857407	0.005811079275478498	0.0063423990806123175	0.008262081015489258	2.33169e+12	0.013650654092709057	0	0.006096138742418896	0.009424162949381289	0.011157927530537664	0.007503806326503608	0.008504016736731285	0.0022631022598669152	0
superpathway_of_demethylmenaquinol-6_biosynthesis_I	0.017467535073956195	0.006808684730545728	9.50922e+10	0.02878735123255046	0.004557548658951606	0.002356203307704822	0.007809806960764458	0.006174981682440843	6.13186e+11	0.016148319032571953	0.003158073887185198	0.002989465977580378	0.007741677077664462	0.002187685474102227	6.39843e+11	0.009141193893142144	0.007607607297791129	0.0014957750305462242	0.007840778587422508	0.005199409533270265	0.0013024404210420224	0.01237299830674302	0.00284492499323004	0.014009685631147283	0.0064713714137463576	0.00801837776910335	1.04446e+12	0.014589496339646249	0.005881467925644536	0.007764252618744522	0.004521892756464791	0.005772579818206199	0.00579658203747077	0.014821782397787326	0.011012283545558596	0.004873654749995419
superpathway_of_demethylmenaquinol-6_biosynthesis_II	0.019772574284313636	0.02107306690555392	0.011399781477246051	0.01652804689373544	0.02325992413889808	0.010547169233471897	0.01595223146217753	0.018023769868313964	0.01602326165223554	0.0201059524757331	0.018393131892957874	0.013507995990039623	0.017300159735775707	0.016856378727014874	0.01851466700852386	0.011801721446316596	0.017721353662828686	0.015974247638733854	0.017998935667488305	0.016739706604120327	0.009332228549746413	0.022163451553070524	0.1499027087200202	0.039617288814662685	0.01553926209080927	0.017166067695365387	0.018705331069106372	0.03232812253907486	0.01695350321081375	0.013507762264281147	0.00719791888374429	0.02085175327018065	0.05602743901467757	0.02090659552408754	0.0241290102160096	0.015088844786027216
superpathway_of_demethylmenaquinol-8_biosynthesis	0.14223962529062223	0.11110878758106076	0.019022305418142847	0.07037798858033831	0.08741484692528731	0.006996339521431592	0.030561043759814766	0.04488584774733685	0.01091242012606844	0.04571814537338428	0.07351333794543531	0.009632313007896666	0.02019968701089304	0.05950446012986097	0.008638054753658234	0.04277012468947475	0.05294768006677426	0.007602114228138532	0.061924201860956374	0.09129114299911047	0.011879970977400303	0.023589989167000697	0.04934885939092735	0.11606743702190604	0.01680629970174994	0.028019201399712552	1.51505e+11	0.12039918868066521	0.03466219376058924	0.01703729943073243	0.15995112886846669	0.039138530066446714	0.02455268032130346	0.14684427852480886	0.11669171198200505	0.00962819931813164
superpathway_of_demethylmenaquinol-9_biosynthesis	0.017467535073956195	0.006808684730545728	9.50922e+10	0.02878735123255046	0.004557548658951606	0.002356203307704822	0.007809806960764458	0.006174981682440843	6.13186e+11	0.016148319032571953	0.003158073887185198	0.002989465977580378	0.007741677077664462	0.002187685474102227	6.39843e+11	0.009141193893142144	0.007607607297791129	0.0014957750305462242	0.007840778587422508	0.005199409533270265	0.0013024404210420224	0.01237299830674302	0.00284492499323004	0.014009685631147283	0.0064713714137463576	0.00801837776910335	1.04446e+12	0.014589496339646249	0.005881467925644536	0.007764252618744522	0.004521892756464791	0.005772579818206199	0.00579658203747077	0.014821782397787326	0.011012283545558596	0.004873654749995419
superpathway_of_fatty_acid_biosynthesis_initiation_(E._coli)	0.3081042643459581	0.2611937420676776	0.10580780741897061	0.19239450531452207	0.2565019372622196	0.05170708887367388	0.17535396734843745	0.14913387461028624	0.11748441781081569	0.20080894590066142	0.20662707060650456	0.1113143210306432	0.11024571087881213	0.21113299283430845	0.07197941589036586	0.16834851280906393	0.1636018055000571	0.05704428836454962	0.25076677660351404	0.2725869927682457	0.0702041570422185	0.15444169568419017	0.11776125760430979	0.25152502035408525	0.21205990174511485	0.13439390725823794	0.09074226105777322	0.2918764836576714	0.16524020808548592	0.12611651325749063	0.4388719168426519	0.37742154291737606	0.25598976091830616	0.3253663798806054	0.2520140622185957	0.09362196242649498
superpathway_of_fucose_and_rhamnose_degradation	0.04229660073911212	0.02527659083088904	0.02856823916684203	0.06045496598490308	0.05066062550795144	0.03201833845874693	0.05252062466683647	0.046319943384298394	0.01701375434313125	0.03253106847424172	0.040764066990709995	0.03738997574362462	0.02309391905764868	0.018840031536945658	0.02519279046210315	0.02898000382890135	0.033793440118755715	0.028221217899136612	0.04790247689486503	0.04458651986517825	0.022823465088397988	0.0537862164503166	0.014218091587187828	0.018402466913956424	0.0344882116693564	0.031177435637724456	0.03829186748397663	0.0395966897644172	0.04609076217443863	0.06598398223156576	0.07571936345820522	0.0430661781032731	0.023891075094773728	0.027263481710717203	0.05600473321013328	0.03709508420879991
superpathway_of_geranylgeranyl_diphosphate_biosynthesis_II_(via_MEP)	0.7028142859976041	0.7477397889943562	0.8763038191493399	0.7393416284808803	0.701907208334881	0.8706022286287729	0.7503830724326431	0.7581666342938571	0.8464477132032041	0.7351099072606423	0.7410587334875894	0.7919789925299996	0.7738084575204784	0.7718839346016851	0.8662794763073747	0.7286399634540505	0.7715571485383882	0.838287104394949	0.7191117924948779	0.7171691709974705	0.8421554356796037	0.78011855960409	0.7540444235082113	0.7678059620944078	0.7915501583159987	0.7238886294938905	0.8189452362755841	0.7507433048294915	0.7655776135665089	0.7976714457348486	0.7443355459214462	0.7215059060970406	0.7732591185598254	0.7338832325793491	0.7307684244851301	0.8101553445649261
superpathway_of_geranylgeranyldiphosphate_biosynthesis_I_(via_mevalonate)	0.1705358294608682	0.17921327051531938	0.07317708003411799	0.13880391331106645	0.22635493654662234	0.05888746114446916	0.1618505327306773	0.14469116408431434	0.03912259730153638	0.195957028203422	0.19898594935945937	0.07307581664918522	0.20284354365138524	0.19906567466232067	0.04449720084301761	0.1761318697476851	0.18141023282604332	0.05768763580076123	0.21177664405051103	0.21060041210005692	0.07884840618541517	0.12369487263783772	0.008367871631495353	0.051464721421694205	0.09768545863533548	0.2862118552306238	0.0877644810063487	0.08619600519707547	0.19556992062146608	0.06322291884751455	0.06644924006689196	0.1760337016734711	0.025957311639100606	0.06280790918155266	0.11868659505988298	0.037897073557783094
superpathway_of_glucose_and_xylose_degradation	0.2801379056096647	0.2123306040807356	0.1751145171914116	0.2843913410845287	0.2668339426198678	0.19567176752042634	0.3100537159494789	0.25587849847108046	0.28945532528238266	0.28912116877092287	0.22124783364743175	0.24421875092789988	0.24065657822219866	0.22576133172859608	0.17186483803517633	0.31777623384634257	0.23796500291273912	0.23114377434057626	0.28550972756439225	0.25843999156814224	0.1819365263240795	0.2346621575142288	0.20683736744750297	0.15611431229758968	0.23971850443862117	0.2961904116484518	0.22059381861179364	0.19802042392835473	0.2773503946751748	0.26345684815033776	0.17810227347084692	0.24777832426739077	0.1176686966210099	0.20145855764992937	0.27948655191041605	0.1940425414486449
superpathway_of_glycerol_degradation_to_1,3-propanediol	0.005770890273883107	0.007687163734387707	0.003157613273976717	0.005712044075559007	0.006227401867291696	0.002811951732625419	0.006861017859334348	0.004944936781577083	0.0023341515116326195	0.003430396007303875	0.007136689723795347	0.007104365997564415	0.0061598284607306715	0.008996840788585073	0.0020948366034619515	0.005912387016915624	0.0045499318323351965	0.0023988080408572704	0.006580491683539398	0.005639387023427142	0.002997084021606856	0.004913880190083079	0.002207272301002709	0.0012586458696284145	0.006879406332588897	0.010856294927174765	0.003944078079421352	0.005344640990516318	0.0030580470748228683	0.0033440494607307495	0.011958774922030332	0.013479743228651532	0.0046248733222739756	0.001915558282809773	0.003112819008283574	0.0018330770025214251
superpathway_of_glycol_metabolism_and_degradation	6.60902e+11	8.93692e+10	0.0014061775285697208	0.008535749945656234	0.00043173612690080014	0.0016742485943649415	0.002328308998895532	0.001376007084961041	0.0014513698370317905	8.98904e+11	1.56194e+11	0.0014642015249551178	0.0015141977817981248	4.55019e+12	0.0014973461301645077	0.001775947479675768	0.0010824086703615985	0	0.00222250820614664	6.86459e+11	0.0016750303993948294	0.0021090973852586877	0.0012693954193942975	9.35299e+11	6.03553e+11	0.00227002076145857	6.09769e+11	0.001526288984220916	2.34157e+11	0.0012338360526851241	0.001317567548751026	0.005134718770457989	0.0035143343615382117	0.00486384236863992	0.0015160842632608684	0.0019606610350022097
superpathway_of_glycolysis,_pyruvate_dehydrogenase,_TCA,_and_glyoxylate_bypass	0.0031249664706373484	8.22765e+11	0.01618530051789051	0.05675746895701478	0.0026240286573923355	0.01775935808545689	0.014775172807796876	0.014395579676051025	0.012925677102056355	0.005290596624138793	0.00875241185980349	0.012492912817859157	0.008601533953275948	0.002736698089876686	0.024851337366563912	0.015589284728577624	0.0064010723204873275	0.013547219110293145	0.017998250181680768	0.005715791497599999	0.014386581481356457	0.017707100053396832	0.006309882472208993	0.004359097133861884	0.003886420173444193	0.01360022420987789	0.010845301352955283	0.011721899761116249	0.0011415497406933879	0.012131273158590049	0.007013366036842841	0.03269077666489361	0.020850075561253494	0.030105165700401542	0.021726118390521344	0.011757178123770865
superpathway_of_glycolysis_and_Entner-Doudoroff	0.25493160824181027	0.1980848175139627	0.19510834865839602	0.21633651709186616	0.26573764222900237	0.22175795681614466	0.28836625745306277	0.23120998930412873	0.27360191978330833	0.28724527954716356	0.22530994652514963	0.21587636492708967	0.208102610059385	0.2086811139245966	0.1562446052696797	0.2795755584722792	0.2380577035930041	0.25420215869256857	0.2504780483342585	0.23896222400435502	0.16156441277845193	0.2327992600281721	0.23363044578225928	0.15552815038617135	0.20810441932890872	0.3052641052054551	0.15735928875292957	0.24074661010243242	0.2557167994520159	0.1845478007422991	0.22414719260850993	0.27210128663375655	0.13384356779259868	0.18402457878131656	0.24984543523036107	0.21019191878710158
superpathway_of_glyoxylate_bypass_and_TCA	0.0015688973036114195	4.11892e+11	0.008186643843234875	0.031080061649029607	0.0013162254347155059	0.008985932277986212	0.007504917958304562	0.007330549823442529	0.0065491551931505885	0.0026615081009892863	0.004429346105422947	0.006350017404331192	0.0043549935097989545	0.0013739390831936254	0.01293255342379846	0.007930235310016796	0.003224758347985191	0.006841441346369462	0.00922355663794581	0.0028802291164979894	0.007357034086757967	0.009077259570222627	0.0031717814316381903	0.002195906888106615	0.001954455029649382	0.006906028357557148	0.005533822528081206	0.005942275057660338	5.71636e+11	0.006190572505195022	0.0035388634931297833	0.017034395724243343	0.010738993353971701	0.015824531249651403	0.011168223911815574	0.005940346852679378
superpathway_of_guanosine_nucleotides_de_novo_biosynthesis_I	0.5509577179257935	0.6192659484380812	0.6427454438386642	0.5433678787893095	0.570145561963293	0.6398551805351472	0.559189341419013	0.6461853949415902	0.6476066947912071	0.5678736830849302	0.6182508961742889	0.5921723587786507	0.6913696508946892	0.6742318126555605	0.7193982230746221	0.5993650731082	0.68070118225222	0.6259765433083804	0.532835239201115	0.5687070716894084	0.6955399814676377	0.541264264982933	0.6480605940394822	0.6091107792821263	0.5449290595287407	0.6322130899970417	0.6972472171294032	0.5281921745467439	0.5291978156230348	0.5509130547138366	0.4636462198406665	0.4825335982421015	0.5936828479435942	0.5753076696799914	0.5711110274788372	0.6168645950069996
superpathway_of_guanosine_nucleotides_de_novo_biosynthesis_II	0.5941083101496226	0.6494555474138882	0.6698996269967294	0.5890429668643062	0.6087482756296905	0.6679837791951053	0.6037722345799487	0.6829834143572797	0.677906572221759	0.6147943084705328	0.6528574412911599	0.6317962416146229	0.7204825510731845	0.7005203540865326	0.7315754071957501	0.6460715029725314	0.7059371358469925	0.6621140356861782	0.5780132293326807	0.6070023650726278	0.7169525529919877	0.5878148436097739	0.6785986510152491	0.6460157867540803	0.5912175671612201	0.679038920656937	0.7255242767997654	0.5698611055143467	0.5772180166477159	0.5939539133529913	0.5019249046859598	0.5250331600709439	0.6344537342127091	0.6175227075739217	0.6151456153867765	0.6611855232703665
superpathway_of_heme_biosynthesis_from_glycine	0.01241529840015125	0.006577122344164437	0.008145297416429899	0.025375759790020627	0.006193287054428115	0.0072018536482056006	0.018540227602778344	0.008860150254298106	0.019326642642972104	0.02104403333898568	0.006644372159169994	0.041349970706906235	0.014362317310146169	0.009145626556460363	0.01837312565940794	0.0139737795517785	0.006409926096103203	0.02082302462627717	0.021284128327385212	0.006708507011356703	0.018955134924925923	0.014655413987039038	0.030334209200715043	0.007510298673620808	0.004979761059524714	0.008466417951343477	0.009787393371755979	0.010056625219560114	5.11205e+11	0.009533797749086912	0.004847344285577297	0.012287097515319905	0.009262400049862236	0.024897903754833726	0.020760979688488328	0.022957659757092973
superpathway_of_heme_biosynthesis_from_uroporphyrinogen-III	0.011663224335199342	0.011646120048616121	0.012331455687140417	0.019671165724200856	0.012350292163959225	0.013829745542118233	0.017064409641762198	0.00965387737017407	0.01554912836126072	0.024997029400148876	0.014486806551310266	0.0338483607405052	0.013229373189372362	0.009876477104790404	0.014650312098938455	0.010778946910449828	0.01331268440049711	0.016604977150269238	0.02250514654493235	0.013858492375554123	0.017397219824668738	0.014294703978712603	0.02342671830708828	0.023627742468038653	0.015809195470857414	0.008042303249664786	0.02400692536128734	0.022506816972049593	0.012670603670167225	0.028485632946008085	0.0708442109572238	0.03269109430324576	0.06086975613958654	0.01925652186259506	0.016038381709397684	0.018145843880368037
superpathway_of_hexitol_degradation_(bacteria)	0.08346521449375209	0.13164023622447002	0.04818176663943054	0.060669214139633644	0.18031722888397525	0.050384945171081774	0.1525798982834739	0.10150095049283694	0.031399302539830684	0.06398107536325792	0.1386878493620129	0.07730486838565122	0.139904620732398	0.11464152568390273	0.01899701141205085	0.14308513811678444	0.12713615781783413	0.03787665884010346	0.10797511471814063	0.1629716630909057	0.04451704487279794	0.05844292274744079	0.020248439519619577	0.025772412314817816	0.04893763199232408	0.11260198438282608	0.04446341355966855	0.03843413518327744	0.07343125875606031	0.05496054601601652	0.08100153329547471	0.0944679553117348	0.06837286848233647	0.03544892621294267	0.046889716962757934	0.043487689292967896
superpathway_of_hexuronide_and_hexuronate_degradation	0.18124929143763424	0.15567517699178685	0.1458092774289082	0.22974377284062583	0.16342441335955007	0.14302999470614947	0.20340935464523363	0.16793245975737406	0.11285512122499108	0.1748932521108644	0.1669609118178928	0.16270742662780419	0.11993359212476701	0.144264698806343	0.11686821320737813	0.17118517397956134	0.11719247971495231	0.1404276169210113	0.19866244462232613	0.17383697878842932	0.10549557850769634	0.23193950815341732	0.18554198318302936	0.1721682400803779	0.22291517480400852	0.15787313180404478	0.13951331196851954	0.20477247546365138	0.2169574723821382	0.242873819563264	0.13921761142636468	0.22786042927509564	0.20759671995666823	0.18811035235210785	0.20396252270628917	0.17043199848888702
superpathway_of_histidine,_purine,_and_pyrimidine_biosynthesis	0.45074767990326203	0.37524349284187775	0.2107534103655218	0.30942522583705934	0.3822417531186202	0.20434598886931457	0.30647397421885003	0.3088270607512729	0.23644142666347612	0.3501094030032557	0.3309791685490972	0.3251231065308104	0.30254946573489117	0.3018597572575368	0.24279877232500602	0.2854110659315377	0.3160480226098339	0.25768395679462597	0.37514771411139236	0.3557250513304369	0.24220512027359214	0.3425153709983576	0.22222187198446428	0.3480991499652547	0.2721974161608914	0.27972363847006537	0.3129612139425619	0.39569467630019234	0.2653170516762923	0.26703457475031284	0.3696646375568938	0.31050497265619764	0.3526276308154465	0.38615898414807937	0.41234346124499377	0.2702245321055302
superpathway_of_lipopolysaccharide_biosynthesis	0	0	0	0.008348144421157784	0	0	0	0	0	0	0	0	0	0	0	0	0	0	0	0	0	0	0	0	0	0	0	0	0	0	0	0	0	0	0	0
superpathway_of_menaquinol-10_biosynthesis	0.025510547561437204	0.0101362591717726	0.001424914978712828	0.04146299824289993	0.0067946342934561395	0.0035247820908446076	0.011589363314495449	0.009193311152887127	9.19159e+11	0.02365908643218856	0.004718368664125467	0.00446629513530235	0.011518421470690323	0.0032747156525128134	9.59195e+11	0.013515645228710987	0.011317885569672968	0.0022393206096746453	0.011632087472968173	0.007746237465132576	0.001951097534091921	0.018250743611950185	0.004253787125213646	0.02067242302014677	0.009625377080862314	0.011902535929887362	1.56653e+12	0.021450328890205976	0.008739834798574968	0.011527529937669014	0.006747453577791236	0.008601947503073065	0.008636794736733847	0.021733437997778122	0.01622369966906733	0.007262640030921512
superpathway_of_menaquinol-11_biosynthesis	0.16385384969852862	0.13555057440622695	0.0246450956581223	0.08707183860908223	0.10733919648907822	0.00913621851972058	0.039150471393942676	0.057003362839355004	0.01421396697253241	0.05759510259653696	0.0913105562551849	0.01253907104594572	0.026175488924622656	0.07552492529215496	0.011279887824575592	0.05382713992447162	0.06714204389222792	0.009915205587691855	0.07718988135962407	0.11170421721314501	0.015474621299118486	0.030347514196227516	0.06269629347390306	0.13998230304351136	0.021762141146121967	0.03597608329379812	1.98831e+11	0.14294615100188937	0.04396039651445021	0.022046171874447736	0.18900365230010222	0.050093913005059054	0.031665303031582055	0.16734195647798372	0.13595527820608447	0.012530562460323457
superpathway_of_menaquinol-12_biosynthesis	0.16385384969852862	0.13555057440622695	0.0246450956581223	0.08707183860908223	0.10733919648907822	0.00913621851972058	0.039150471393942676	0.057003362839355004	0.01421396697253241	0.05759510259653696	0.0913105562551849	0.01253907104594572	0.026175488924622656	0.07552492529215496	0.011279887824575592	0.05382713992447162	0.06714204389222792	0.009915205587691855	0.07718988135962407	0.11170421721314501	0.015474621299118486	0.030347514196227516	0.06269629347390306	0.13998230304351136	0.021762141146121967	0.03597608329379812	1.98831e+11	0.14294615100188937	0.04396039651445021	0.022046171874447736	0.18900365230010222	0.050093913005059054	0.031665303031582055	0.16734195647798372	0.13595527820608447	0.012530562460323457
superpathway_of_menaquinol-13_biosynthesis	0.16385384969852862	0.13555057440622695	0.0246450956581223	0.08707183860908223	0.10733919648907822	0.00913621851972058	0.039150471393942676	0.057003362839355004	0.01421396697253241	0.05759510259653696	0.0913105562551849	0.01253907104594572	0.026175488924622656	0.07552492529215496	0.011279887824575592	0.05382713992447162	0.06714204389222792	0.009915205587691855	0.07718988135962407	0.11170421721314501	0.015474621299118486	0.030347514196227516	0.06269629347390306	0.13998230304351136	0.021762141146121967	0.03597608329379812	1.98831e+11	0.14294615100188937	0.04396039651445021	0.022046171874447736	0.18900365230010222	0.050093913005059054	0.031665303031582055	0.16734195647798372	0.13595527820608447	0.012530562460323457
superpathway_of_menaquinol-6_biosynthesis_I	0.025510547561437204	0.0101362591717726	0.001424914978712828	0.04146299824289993	0.0067946342934561395	0.0035247820908446076	0.011589363314495449	0.009193311152887127	9.19159e+11	0.02365908643218856	0.004718368664125467	0.00446629513530235	0.011518421470690323	0.0032747156525128134	9.59195e+11	0.013515645228710987	0.011317885569672968	0.0022393206096746453	0.011632087472968173	0.007746237465132576	0.001951097534091921	0.018250743611950185	0.004253787125213646	0.02067242302014677	0.009625377080862314	0.011902535929887362	1.56653e+12	0.021450328890205976	0.008739834798574968	0.011527529937669014	0.006747453577791236	0.008601947503073065	0.008636794736733847	0.021733437997778122	0.01622369966906733	0.007262640030921512
superpathway_of_menaquinol-7_biosynthesis	0.17552147163102277	0.14791734109725865	0.02791559828330162	0.09617557028995544	0.11779257145585503	0.01040662087732781	0.04405290880230166	0.0638341720025867	0.01616634170247201	0.06435970340112489	0.10101615619137033	0.01426464867750774	0.02965552748412357	0.08424976316849916	0.012845547739990911	0.06013938499094705	0.07502095926325338	0.011289724337959455	0.08562720901969283	0.12254336228561852	0.01759876891938528	0.03429363883754401	0.0699346740080165	0.15230084785628872	0.02467564128685623	0.040584435712271466	2.27221e+12	0.1549087945666996	0.04935324313860155	0.024995373139068498	0.20242633991078177	0.05623919534397956	0.03578602818285869	0.17931781571327354	0.14713764559046819	0.014254880362305468
superpathway_of_menaquinol-8_biosynthesis_I	0.1748142552911842	0.14833081016602442	0.027957273616056297	0.09585679291328214	0.11731637052035573	0.010410990189438371	0.04398016629852076	0.06383782297951023	0.016174315714159178	0.06424590542498593	0.10093698848592629	0.014264229546183465	0.029667183399277607	0.08447658303192176	0.012854108097545287	0.06007594021824027	0.07510219729735539	0.011291895188639638	0.08540167374913538	0.12228096239500995	0.017608958952861936	0.03427933546422563	0.07013366498360231	0.15310924362239076	0.024665861069416338	0.040540683482482597	2.27223e+12	0.15476299489866	0.04925743842360628	0.024990574183776117	0.2023837133784517	0.05618690035840017	0.035809064701704335	0.17943144543107942	0.14678203161006204	0.014256763519798824
superpathway_of_menaquinol-8_biosynthesis_II	0.09476697338016328	0.07525168375431479	0.04213692270787158	0.0718478909923482	0.0743975430490355	0.04791999092101729	0.06105629908904782	0.07321198908509792	0.06134570849250353	0.07161663820131162	0.06500978427766353	0.060997194312361086	0.066232479337565	0.056605272516332905	0.056171793196694894	0.051357830374851324	0.06751609142285578	0.06373953366104684	0.06729207793028273	0.06023103585598369	0.03523929899018337	0.10227453567444651	0.27975450167893884	0.15930183497732434	0.07737933918594933	0.07003798236554377	0.07971208173494933	0.11974453983873844	0.06506785483592609	0.051749402402128754	0.09569567922336102	0.06475577067949466	0.14392656737557097	0.08747995737177323	0.09266147660437696	0.05420855491663322
superpathway_of_menaquinol-9_biosynthesis	0.025510547561437204	0.0101362591717726	0.001424914978712828	0.04146299824289993	0.0067946342934561395	0.0035247820908446076	0.011589363314495449	0.009193311152887127	9.19159e+11	0.02365908643218856	0.004718368664125467	0.00446629513530235	0.011518421470690323	0.0032747156525128134	9.59195e+11	0.013515645228710987	0.011317885569672968	0.0022393206096746453	0.011632087472968173	0.007746237465132576	0.001951097534091921	0.018250743611950185	0.004253787125213646	0.02067242302014677	0.009625377080862314	0.011902535929887362	1.56653e+12	0.021450328890205976	0.008739834798574968	0.011527529937669014	0.006747453577791236	0.008601947503073065	0.008636794736733847	0.021733437997778122	0.01622369966906733	0.007262640030921512
superpathway_of_methylglyoxal_degradation	0	5.88145e+11	1.73283e+12	0.006329529861999132	0	0	8.26887e+11	3.62495e+11	0	2.62131e+12	7.02756e+09	1.04019e+12	3.87963e+12	1.51504e+11	1.97349e+12	6.63955e+11	1.7099e+12	0	5.91931e+11	1.05229e+12	1.13571e+11	0	7.28903e+11	3.48647e+11	0	3.93439e+11	5.05682e+10	0	0	0	7.35277e+10	0.0026246409396149506	4.07544e+12	3.27064e+12	1.18301e+12	0
superpathway_of_ornithine_degradation	0	5.1702e+10	0	0.008577268252415867	0	0	8.22611e+11	3.28831e+12	0	2.28567e+12	6.91482e+10	8.82901e+10	3.51164e+11	1.45312e+11	1.67924e+11	6.56864e+11	1.45797e+12	0	5.43623e+11	9.03717e+10	9.41811e+10	0	6.75291e+11	4.84094e+11	0	7.483e+10	4.20266e+10	0	0	0	6.78218e+11	0.002987414142972632	3.44905e+11	2.69816e+12	9.80288e+10	0
superpathway_of_phenylethylamine_degradation	0	0	0	0.0024262325832767385	0	0	0	0	0	0	0	0	0	0	0	0	0	0	0	0	0	0	0	0	0	0	0	0	0	0	0	0	0	0	0	0
superpathway_of_phospholipid_biosynthesis_I_(bacteria)	0.8213385311694587	0.78145856741304065	0.8005149491590853	0.8341156810435362	0.809481830758191	0.8092322119382092	0.8367657548838741	0.8137579353402197	0.8168902002242171	0.849266290875742	0.7953241969229643	0.8141201639868225	0.8297911425805559	0.810768986407316	0.8632928084630336	0.8591199050382742	0.8070566211326892	0.8191168556295345	0.8430646328938286	0.7973473598216962	0.8640702613555382	0.8380136204687149	0.7978398557430537	0.7949143428346468	0.8405510401227044	0.8605973600589302	0.8437706585847112	0.7935259226373284	0.8860976222927814	0.8216905922243004	0.7511439404420809	0.7899822834767494	0.8025161026204798	0.8087470939907477	0.819714608575145	0.8391133908454175
superpathway_of_phylloquinol_biosynthesis	0.09466076283251317	0.06473334496936743	0.009727586828464453	0.04056095971413863	0.051277061525317864	0.003529306660998134	0.016223296025972733	0.024080960945751618	0.0055290982723581825	0.024868615132421137	0.04124463889657304	0.004886793142486125	0.010375129159764561	0.03188461687570418	0.004356087386319943	0.02333830274191019	0.02844266387717754	0.0038438619681153436	0.03473491466593474	0.05307254015878884	0.006017876122046659	0.012267614516693667	0.026745980202890863	0.06843311444305014	0.008635867125012851	0.014667192911764344	7.57653e+10	0.07407376583993873	0.018540000772120514	0.008745561650493908	0.10170617416457135	0.020768633751661457	0.012719654207482708	0.09542931309601302	0.0731236507293709	0.004884184887103163
superpathway_of_polyamine_biosynthesis_I	0.1389472581015037	0.13993462563683745	0.15999548684995868	0.168772065997561	0.16278009639910826	0.16494205512712812	0.15090043278774937	0.15622786671678196	0.19239868226723805	0.14508843882160138	0.15237697174480566	0.20015343539733824	0.14251396787876308	0.12593092704683606	0.1796781931850557	0.1605550576933232	0.1481376174696546	0.19890763908047346	0.15892464471301904	0.15699570336906274	0.19936033077233273	0.146927831352029	0.1257268636023634	0.12904827558185472	0.15562825029141888	0.11375526658500777	0.15802282564292827	0.13673489698188884	0.13084118297321687	0.20646495914599544	0.16249788136211238	0.1620025281161825	0.15257242543755808	0.1267735148447484	0.15519183022498187	0.18231722682018783
superpathway_of_polyamine_biosynthesis_II	0.06965269454906318	0.04521822938762026	0.07222970186635339	0.0748748000302089	0.06444232797895794	0.1057631143423797	0.053225361618621174	0.05572246120018295	0.04554731383067797	0.05629547980802725	0.04682930747304917	0.04578219336873755	0.04841030322025952	0.04105448216909406	0.03963514151546605	0.05326728467925806	0.057768723385150524	0.1028593911276389	0.06975782050773871	0.061213127802313784	0.02546576433072735	0.0864145256362921	0.0645908906706676	0.09641568636704506	0.07424375050727543	0.046343358479711765	0.05486590840050906	0.08831866112993193	0.07222758547876215	0.03661841356341872	0.07458514707473429	0.09189448346071029	0.06486150283386023	0.09258147096155477	0.06965623806397495	0.0677263829969228
superpathway_of_purine_deoxyribonucleosides_degradation	0.37759823252564784	0.35048958623300946	0.3250069720958005	0.4235056685831197	0.44575308617795917	0.3302229916378827	0.44321263142567974	0.3618998270316798	0.32813699194172624	0.3967968758519854	0.4031867440058481	0.37343819155770136	0.3687703589181593	0.35798029407846743	0.29658515598833785	0.4238959132224283	0.3421225310419017	0.35631979278997084	0.4123684865708669	0.4238047968361601	0.3611029104495366	0.3729405459918435	0.24116724130140163	0.30917321160476624	0.40121069460229836	0.4416492260315701	0.30503689751662183	0.35175717428415926	0.43248321783521454	0.32773465213659225	0.4289129549667424	0.4346583268368155	0.309003299784347	0.33050851474248105	0.38376252000976696	0.3737819789081017
superpathway_of_purine_nucleotides_de_novo_biosynthesis_I	0.6743862889638763	0.7288421126242297	0.7828280967054556	0.675509173921417	0.6842431505387958	0.7769352504487991	0.6886282281889723	0.7571529813665896	0.7782350083899137	0.7022788760271261	0.7291150786364207	0.7264005731506308	0.7945228080634303	0.7775753240600781	0.8374083890421815	0.7339751185422705	0.7815151799468583	0.7671046874611461	0.6666374801047426	0.6871577854495265	0.8163309057850799	0.6857430099938587	0.7662652458139061	0.7355065463348558	0.6882720514605245	0.7560410970350219	0.8154005754045229	0.6606823652625625	0.6753638285381411	0.6927375460801024	0.5907633254952271	0.6167330973577846	0.7268216285092131	0.7034394018916041	0.6995739886436981	0.7626869249931407
superpathway_of_purine_nucleotides_de_novo_biosynthesis_II	0.6921398129696148	0.7373727554640638	0.7861837799460213	0.6950800361607677	0.6990801239248995	0.7815988721019268	0.7079021111715392	0.7717422763911946	0.7859707681055329	0.7230413913607822	0.7413135615873231	0.740512617716132	0.8035992411491879	0.7842727576691984	0.832246368298835	0.7544237013263624	0.7881620492874444	0.778310708691473	0.6853994878895399	0.7015238717663733	0.8179903593085482	0.7044361485749303	0.7754315126693891	0.7478114233512719	0.707024270137072	0.7763430358853426	0.8223623085249311	0.6766156162772408	0.6957159847281087	0.708707750578111	0.6044187551310212	0.6332950211573412	0.7424521710579757	0.7211137250546769	0.7185668751045451	0.7808921434489954
superpathway_of_pyridoxal_5'-phosphate_biosynthesis_and_salvage	0.1258523493834598	0.08707100271821662	0.035481525125143354	0.07299870394043581	0.06817967911826428	0.0781017271928248	0.03978708001424414	0.05750385549505758	0.1854177531403916	0.06504258321529462	0.07212928673205475	0.07191424685949879	0.035733298703964446	0.053436984499799965	0.06794148591282492	0.05234363400255349	0.04965735108420125	0.09778143821040097	0.06855052417412602	0.07276481154885582	0.05009848359799155	0.039405431989425144	0.15532563370761115	0.08596376669194414	0.03217051689056065	0.035205387212591366	0.042018361436907244	0.0971524916070647	0.026523582372948794	0.04318914288696775	0.11628605548508145	0.02893987673489913	0.02254939099278309	0.13306443325212353	0.11375833490206981	0.061638355364333916
superpathway_of_pyrimidine_deoxyribonucleoside_salvage	0.4742145941470798	0.5269400886224238	0.5296943268432578	0.4755665981785281	0.48855279130251883	0.5277830176561203	0.4852095603905278	0.5452950547969297	0.5411533527293841	0.4974751614713305	0.5287445040582824	0.5011928175005373	0.5844309689687597	0.5603693610331404	0.529313758611117	0.5175847634856209	0.5698726821534599	0.5174235708241404	0.4723634270472046	0.4903342533821162	0.5396375429938878	0.46738220758210447	0.4826426587706173	0.49824665128759954	0.48830112186941793	0.5390450827262951	0.5656576677003518	0.45800797118064446	0.4722830194535976	0.46790463018573714	0.4120435023293108	0.4253145289897257	0.5091608645715835	0.4789342542526927	0.48481921670076406	0.5098691014434439
superpathway_of_pyrimidine_deoxyribonucleosides_degradation	0.36963674455833395	0.3424650161254632	0.2996430445347726	0.41487899379769494	0.4275629993146516	0.3030710444240911	0.4366500017693968	0.36664721384348165	0.3565318523649999	0.3902778137048873	0.39253714256860267	0.35056818288965036	0.3610427826868927	0.3513990245926404	0.28278736967350854	0.3851121471694127	0.3472181667403759	0.3261043943374521	0.40481624442341385	0.4092988854391045	0.34144609113220353	0.3676537578039066	0.24405033490889413	0.28109820879129416	0.4033477434151747	0.42945558075520135	0.2913071945826549	0.3535958165742926	0.42265209968737616	0.365155714770738	0.42528940219910616	0.4305677543866928	0.3070005972614925	0.34367213624489723	0.3788090701765348	0.33904352522109116
superpathway_of_pyrimidine_deoxyribonucleotides_de_novo_biosynthesis	0.3473268682492505	0.27880010552302675	0.15002541367889533	0.2100886157520967	0.26904431416474556	0.15028622568642924	0.20370655941028773	0.21782310840063185	0.1953711348846812	0.23956656058575923	0.22859609909470824	0.24250796356851595	0.20552431736401416	0.20396574095072664	0.19894752956525422	0.18814437343451218	0.2217737760325779	0.20000130109332306	0.26204721606380355	0.24648905434564886	0.17649741800976457	0.24097662426875557	0.48859345261864623	0.3993523914611193	0.18353872761584758	0.1764393360950578	0.23904102936251923	0.31409227305548837	0.16837134122410308	0.18657227901113843	0.277274017499259	0.20496220411515825	0.3467155681367568	0.33698081475023256	0.3134119394244823	0.2073354089947481
superpathway_of_pyrimidine_deoxyribonucleotides_de_novo_biosynthesis_(E._coli)	0.5426614315410895	0.5578689114960396	0.5607507523449734	0.5398404153589202	0.5450754983880802	0.5658807748583674	0.5515171596355112	0.5847309775525878	0.5724008031001079	0.5590390460093796	0.5634895761066817	0.5452612214941001	0.610610080583559	0.5763939161266375	0.5078590593104628	0.5716638314090372	0.5919618289514862	0.5710116450106388	0.5362610193276506	0.5409871985311618	0.5293853217775687	0.5338093846073447	0.5360520002145335	0.5461360846352804	0.5319980349366167	0.6076968951232559	0.5843885251390739	0.504360246533413	0.5430743648050853	0.5217846249237532	0.4320724868626993	0.4655708072480265	0.5336125049882348	0.533073433897616	0.5438596827950306	0.5645673828499035
superpathway_of_pyrimidine_nucleobases_salvage	1.06808e+16	1.02852e+16	1.14483e+16	1.10082e+16	1.02267e+16	1.15567e+16	1.08243e+16	1.10473e+16	1.10286e+16	1.14309e+16	1.06174e+16	1.12768e+16	1123403941069910	1.07694e+16	1157151335459680	1.19479e+16	1092730002038470	1.17766e+16	1.11022e+16	1.03485e+16	1.16559e+16	1.15075e+16	0.9630060262420023	1.0431e+16	1.12644e+16	1.18592e+16	1.13327e+16	1.03177e+16	1.17917e+16	1117040567412790	0.9280785322597065	1004593554034060	1.0566e+16	1.07893e+16	1.1037e+16	1.21119e+16
superpathway_of_pyrimidine_ribonucleosides_salvage	0.6638769253762521	0.7235719903223986	0.7797328749946051	0.6512051812064312	0.6536258467713238	0.7815708617460546	0.6599784832560845	0.7863853481815372	0.7990585782435486	0.6789139578829	0.7325757493869891	0.7254810313300749	0.8184388136857833	0.783094303441647	0.887709933368537	0.7538231321493324	0.807631389059501	0.7852550217152681	0.6240763450123007	0.6572034210342382	0.8694593460323354	0.6460407510208319	0.7294898337922116	0.7408261185533526	0.6602821403530542	0.7454375505673249	0.8538665603743303	0.636195044857996	0.6343829839413864	0.6684035533658939	0.5343692921103276	0.5506771393178158	0.7298991230777185	0.7129157742580738	0.6992653238026069	0.7813905472192699
superpathway_of_pyrimidine_ribonucleotides_de_novo_biosynthesis	0.7082162183034104	0.7549196848016517	0.8156700928048589	0.6957413453057456	0.6967634429432614	0.818087987103791	0.7024632972831881	0.807204745021418	0.8204008368109704	0.7255709924470711	0.765164571744539	0.7583978798882812	0.8411051494511965	0.8068990141089614	0.8958392231128414	0.7819284085888216	0.8295654193890625	0.8179932525410972	0.675849761204957	0.6980909888868052	0.8750344981485237	0.7001807531732664	0.7817979150125621	0.7717108326220442	0.7051113039012317	0.7962443968066671	0.8699517340338381	0.6780326145962882	0.6930844902370176	0.706657052684962	0.57245870372392	0.6042385746660774	0.7502764741132588	0.7440322818395447	0.7361102607910468	0.8076519161954874
superpathway_of_salicylate_degradation	0	0	0	0	0	0	0	0	0	0	0	0	0	0	0	0	2.26712e+12	0	0	0	0	0	0	0	0	1.89073e+12	0	0	0	0	0	0.0012050404032504104	0	0	0	0
superpathway_of_sulfate_assimilation_and_cysteine_biosynthesis	0.18012099853370808	0.3901496849571888	0.4354882445407792	0.20117238706109994	0.23960144030987723	0.4245222297070671	0.17826803120353146	0.3652328837237222	0.2910224689107862	0.19776804553786148	0.37024129184649124	0.2593738238287979	0.4370660104982322	0.4507144839193531	0.5617793910753912	0.19422088871041365	0.46032667217782647	0.29044588750916606	0.16262420635578168	0.25175463453949937	0.49133151480286674	0.17048852078795784	0.28824805412188775	0.2542958676159619	0.25202191917754113	0.26604109686644756	0.44498224729250635	0.2638911942584224	0.16292161602024707	0.23601049219460582	0.2600901812078113	0.23510468384909236	0.2977632323798238	0.2287255829253818	0.23264253805873927	0.1437783303408235
superpathway_of_sulfolactate_degradation	0.002745361783974621	0	0	0.0023276799813582755	0	4.27385e+10	0.0025843619973620236	0	0	7.66766e+11	0	0	0.001997459154532001	0	0	0.0016979962501390087	4.05035e+10	0	0.0024249860003861664	0	7.15927e+11	0.002263921416707264	0.0020137393690661505	0.004801942308894763	0.001648089333553423	0.0018250277242760392	0	0	0	0	0	0	0.003920916245315731	0.005006017399411072	8.75381e+11	0
superpathway_of_sulfur_oxidation_(Acidianus_ambivalens)	0.03769217562630452	0.029771483065280047	0.018730164124566347	0.034744189772498074	0.02968707162124496	0.031794216553787134	0.031223923736026872	0.033172934795481	0.02592415995985039	0.04245607487421185	0.02840571616847642	0.042505762063057166	0.0258051890846602	0.027362831168994795	0.017734921302064763	0.01886891844371647	0.025354735298058543	0.02411683960609795	0.0282277991205034	0.027498551555536033	0.016707651188196667	0.03978147662787438	0.12855991401399838	0.032817616839623934	0.03716126489978691	0.034580040135633636	0.021649986469382973	0.0940225252557657	0.028284193545901497	0.027453194097158157	0.06746661220054835	0.03464419312645635	0.026545886651176662	0.045741717011300906	0.03781436896795724	0.03805169811014125
superpathway_of_taurine_degradation	0	0	0	0.0023500415864125455	0	4.69538e+12	0.0013618464097839352	0	0	2.45741e+11	0	0	8.79893e+10	0	0	0.0014567771291817855	3.5352e+12	0	6.16687e+11	0	5.33829e+11	0.001048699772881171	8.10124e+11	6.10902e+11	7.17119e+11	4.24026e+11	0	0	0	0	0	0	0.002035999507012604	0.005721087859056085	7.3838e+11	0
superpathway_of_tetrahydrofolate_biosynthesis	0.540564441524022	0.6046816279735417	0.6585430196156014	0.5595535531604027	0.5786662542518444	0.65044463723479	0.600711575535938	0.5857148227169598	0.6954086879829513	0.5385276847117682	0.5663551755260552	0.5933577783816625	0.6026163673119305	0.6315734458457449	0.6546273616495552	0.5485708505165543	0.5942265778686693	0.6241366421922957	0.5474356548634778	0.5869666427134148	0.6231008355520282	0.5574923834273586	0.5360312210932854	0.5991266304366204	0.5691489420356627	0.5469838266598481	0.6502189229154312	0.563332865097547	0.5138450314409336	0.6207269098618776	0.600157589564327	0.5870302820321808	0.5955300691664456	0.5695852962662679	0.5394105752007089	0.6239290650896373
superpathway_of_tetrahydrofolate_biosynthesis_and_salvage	0.6083045481563746	0.6625988860861642	0.72302763334332	0.6274866880586013	0.6372708407583869	0.7146894691675297	0.6599030345066675	0.6491064121245853	0.7447295639477722	0.6122510665488485	0.6316959426922379	0.6592653947803793	0.6683376781970605	0.6890946563379089	0.718631987887281	0.6226980651914236	0.6577874119847029	0.6916102995345953	0.6190605647117459	0.6456529744181769	0.6901397768935944	0.6346665706208967	0.6071017981453222	0.6627574882505988	0.6440162890497855	0.6240564015539853	0.7116897137368594	0.629757191130757	0.5964483553473097	0.6839848530171764	0.6512322694354329	0.647326136458076	0.6597408390785832	0.6334931304390031	0.6088143454577106	0.6901229893029478
superpathway_of_thiamin_diphosphate_biosynthesis_I	0.38152671201096366	0.4089392100698701	0.43699706702805585	0.3711117342801722	0.37559849228544195	0.42932800817426814	0.3616303296850012	0.37178545512715166	0.36849324891179525	0.3594535070532312	0.3812821267132271	0.41773178132916133	0.35475959735205514	0.394495713402768	0.4668810564465217	0.3364611814364578	0.36654013271281377	0.41431948633218363	0.369101189261678	0.39013481978688164	0.45313666735132174	0.4146613977674111	0.5567768361093097	0.4428902729365605	0.4264569938895761	0.3311004344731854	0.4031991077590348	0.4590379091402337	0.3522392736873295	0.45484595137135225	0.4982440898513691	0.4666771972688691	0.47072863449490615	0.4106539584932633	0.3766048887525134	0.41743635705794563
superpathway_of_thiamin_diphosphate_biosynthesis_II	0.28953783644871306	0.2570255546243118	0.3528915430661906	0.26737489564128086	0.2834848430680723	0.35270195445586905	0.26758635446021684	0.26759291358404724	0.22801549206000554	0.25602616345901896	0.2574260443474531	0.3469403634285732	0.2574223336261471	0.23553396867883794	0.3949822900120536	0.2737464269992694	0.2623678769871783	0.33980295722236237	0.26421545058470625	0.27277317209985485	0.39231406178030453	0.31808131684874247	0.48716804321219614	0.3312672141402413	0.30181608414539984	0.24075713417606678	0.2885276161989897	0.32868442046268753	0.24783355906248583	0.34470841303847005	0.3362368450528079	0.31409721280869995	0.330010299824046	0.2661753101149705	0.26562248755360574	0.3448730457867997
superpathway_of_ubiquinol-8_biosynthesis_(prokaryotic)	0.005552585024176189	0.004717520902763462	0.004856985385659611	0.01824993703371074	0.0027475606013288934	0.004801393365820623	0.005991603743643732	0.007243213169656495	0.005920967281262685	0.0041423876203551336	0.00667114533151644	0.004669741809345223	0.003555926867469992	0.0030036541641976873	0.009771608305073	0.005559225450314355	0.0027793293602079174	0.0056520516514153	0.008768242350575002	0.005430347015231075	0.007004603765880938	0.008810689048737564	0.005259820979894568	0.006843538953679129	0.006670179165147213	0.003947894890561244	0.006960047073357517	0.010246208048502408	0.002424205764198662	0.0038842698259422136	0.05046479182148485	0.009719672005401822	0.013452415840651313	0.013570208239741796	0.009455251956028884	0.00440470730744549
tRNA_charging	0.8229711048625098	0.8363578122109989	0.910141556125501	0.8487758358443052	0.8195229394393057	0.9080816030058794	0.8484906076653401	0.8637173154569904	0.9003004415301002	0.8660042523840527	0.8433790202885584	0.8724924329518768	0.8819919729964354	0.8640543356078563	0.9196401435717035	0.8714237346890212	0.8707289497968386	0.9019972896658636	0.8534480606843394	0.8252438987126279	0.9096361084281154	0.878050684519071	0.8278131690411479	0.8413640437383206	0.8838006535789181	0.874810396434767	0.9004749770249284	0.8299066700691258	0.8907973673929974	0.8759473465487293	0.7872500111968845	0.817947567556758	0.8522935782322377	0.8361269626469646	0.8427303923201355	0.9045101816600861
tRNA_processing	0.15193582839651637	0.11784337887283408	0.06194177607241764	0.09029141536731562	0.10005850323031333	0.05919441529478786	0.06722286103725798	0.07861887453908953	0.06557889600650864	0.09221041087381197	0.09457735724847001	0.11227081985675201	0.05714790943522692	0.07519443361397442	0.05067416629814924	0.06222269026943258	0.07797446796131291	0.05068167742349988	0.09319696468028839	0.10182073055975928	0.062232515668097836	0.06502839366085005	0.12462571919145903	0.1349409145944934	0.0607747666929311	0.06443200542004332	0.07855591975987111	0.1363235098271958	0.061172560266488006	0.07866419855845637	0.1480839889947366	0.07825844163546042	0.11457349363174846	0.13930474813294091	0.12718512914560387	0.06756856544456134
taxadiene_biosynthesis_(engineered)	0.4153185720881701	0.5706735215548623	0.547114984519465	0.39550447548537276	0.509483812391371	0.5336859187259348	0.4271591111876402	0.5397022874358292	0.3873106378615017	0.45349763592194203	0.5634706953033081	0.3256571227737243	0.6255835219980461	0.6266620292986925	0.6320721019693096	0.439351237711859	0.6191056721423861	0.3705361526988692	0.46459419811677577	0.4983603576585545	0.5941035055267585	0.34993539582846345	0.2676334409990804	0.3240343027983283	0.3249276143617486	0.5675259581664166	0.5565807049640141	0.3022877219201655	0.445836010427127	0.24203725539233556	0.27380830984043364	0.4344789926009363	0.14758758668327004	0.24750337807386358	0.3395954376406295	0.19038066143136967
teichoic_acid_(poly-glycerol)_biosynthesis	0.14591524692618416	0.0885403441834778	0.052792475162089944	0.10400052210964329	0.1308019981164821	0.061915811410677986	0.10492407516140209	0.08364907131595356	0.04776786727723546	0.14063848432007067	0.08905351562796483	0.07059476077156472	0.10040764920126756	0.08283169357753674	0.04520229981130049	0.12139680618125012	0.0878319007333784	0.08615241172893938	0.14246890296583092	0.10930054286829144	0.05697777441490052	0.10698735890920337	0.04652192384840321	0.0935891724446635	0.08767600059005794	0.18269426243487247	0.08186876138019689	0.0780532131316814	0.1495141214818757	0.08292318390078483	0.06929063987205217	0.12500154364649005	0.03929442649991437	0.050561155864264	0.09218971339784619	0.06507175784023618
tetrapyrrole_biosynthesis_II_(from_glycine)	0.2572772767585389	0.21534347510982557	0.08617125663879995	0.25240853635803506	0.22378764144988572	0.10922837445742582	0.24660696207299238	0.21799555892086328	0.09784552304977405	0.22389717731721998	0.2166161916366258	0.15924655196382737	0.20285399278653676	0.19127662911867632	0.09925019510156283	0.16650103113541578	0.1945068321625932	0.11434296050222724	0.21210249120732091	0.20638880629903897	0.09582677818220006	0.23305890637259952	0.32628072961799826	0.21299826982496806	0.22265390127809304	0.22920410472448915	0.1433710246920644	0.2655120135330648	0.22149310541249015	0.1834743340341799	0.25086160500117055	0.237920883248035	0.21277620228669583	0.2614439604856033	0.23173758367304778	0.1468569210061149
tetrapyrrole_biosynthesis_I_(from_glutamate)	0.28542746120064455	0.238767807974521	0.0981544970718461	0.28019691154100923	0.24596319891034274	0.12620085266738706	0.2722402720207065	0.24190402553545642	0.11168308472905884	0.24760033068186935	0.2391814579783808	0.1852849473775429	0.2249751778109147	0.21129601400931933	0.11280777298524779	0.1876526713382938	0.21603294674593632	0.13233035083456446	0.23481299004671757	0.2271095266571003	0.10967664966444648	0.26028874815572484	0.36249358902487505	0.2337722386167004	0.24788439985670685	0.2539553844557159	0.16126989501558348	0.2896033022571467	0.24634199899112946	0.20933958410155637	0.27174572257250373	0.25750294068791324	0.23452492454234522	0.2853302200174808	0.2566722003019509	0.16726176242510016
thiamin_salvage_II	0.4370428435825529	0.49253257979884996	0.5589697956610514	0.48031646856140503	0.48917922545625286	0.5303094862838063	0.5311114219284773	0.43859848475635593	0.5395129637745383	0.46514157384657084	0.44083469978907697	0.4734257575302356	0.4555146602980248	0.5067982945839152	0.5727455088667605	0.4146914053675226	0.4631328385760827	0.48670306964888993	0.454068418654203	0.4684318271233055	0.5424088367519867	0.45698274180669285	0.5855052880174643	0.5238627836182563	0.47275942526839076	0.46028966030129237	0.5131729876289223	0.48167162143654635	0.5017638803198436	0.4868087316660227	0.5322518519916746	0.5033092443426144	0.5256960808617769	0.4535399310585559	0.4119178126190388	0.47690970815124145
thiazole_biosynthesis_II_(Bacillus)	0.14500696883746686	0.09522174473337837	0.1614037903763972	0.12382493063892171	0.13670252272020916	0.1650246212876584	0.12398066720176344	0.11284182149058905	0.07076393884514763	0.11161462731971226	0.10308758730596775	0.182803000622674	0.10383846039761101	0.08124636343345912	0.1972858752973316	0.1497891542089498	0.1053831448680928	0.16576176389503283	0.1188697676783967	0.11657279374905442	0.21027401341672486	0.15399209789672869	0.2877394124943512	0.14721418585320412	0.13149111147894235	0.1046437087533452	0.11329162563099883	0.14854426694398185	0.1097652072390487	0.16479687917901076	0.14046789730385828	0.13332915059157527	0.13661229560617685	0.10425537413563263	0.11750043246045913	0.17622004730606836
thiazole_biosynthesis_I_(E._coli)	0.36595687908366775	0.30532108941068764	0.2882918972031215	0.3510478114341077	0.33449132021074113	0.2833235425320494	0.31186740754598613	0.2758255174086202	0.17325237852411532	0.29938776445429016	0.2948909696291735	0.3302429319127003	0.23250080595516195	0.26636183274889075	0.32057889425392816	0.3056676103444159	0.24551664863513137	0.2953052796971689	0.32948510073148723	0.3263531909083048	0.3284064774007983	0.353030067323799	0.45615725225174136	0.3345884424422528	0.3618981657408291	0.25709731734452795	0.25652634218594883	0.414561638914651	0.3194458457295998	0.3912675510004469	0.43785979783780415	0.43560824101825607	0.35832352506019904	0.3352418824422412	0.33744871053581077	0.3170066090109334
toluene_degradation_III_(aerobic)_(via_p-cresol)	0	0	0	0	0	0	0	0	0	0	0	0	0	0	0	0	0	0	0	0	0	0	0	0	0	0	0	0	0	0	0	0.0011166413476266428	0	0	0	0
toluene_degradation_II_(aerobic)_(via_4-methylcatechol)	0	0.001245578033341988	0	0.0034651311438602932	0	0.0011741913157632248	0	0	0.0021188699044103073	0	0	0.0026407153788005544	0	0	0.0024796601929169427	0	0	0.00229392521742705	0.00255762350363444	0	0.00422416450866791	0	0	0.006236513166804852	0.004324150100374355	0.010514258723843239	6.82671e+11	0.0015718800663332211	0	0.005970937843658342	0	0.007051403128871416	0	0.002925819360827341	0	0
toluene_degradation_IV_(aerobic)_(via_catechol)	0	0	0	0	0	0	0	0	0	0	0	3.91671e+11	0	0	0	0	0	4.22712e+12	0	0	1.18714e+12	0	0	0	0	3.71968e+12	2.278e+12	0	0	0	0	0.001566043571274674	0	0	0	0
toluene_degradation_I_(aerobic)_(via_o-cresol)	0	0.001245578033341988	0	0.0034651311438602932	0	0.0011741913157632248	0	0	0.0021188699044103073	0	0	0.0026407153788005544	0	0	0.0024796601929169427	0	0	0.00229392521742705	0.00255762350363444	0	0.00422416450866791	0	0	0.006236513166804852	0.004324150100374355	0.010514258723843239	6.82671e+11	0.0015718800663332211	0	0.005970937843658342	0	0.007051403128871416	0	0.002925819360827341	0	0
ubiquinol-10_biosynthesis_(prokaryotic)	0.00575897024697089	0.004904764039495252	0.005038654175108209	0.018627622278528794	0.002858259969440773	0.004985625957131304	0.0062040524736484415	0.007521530211349663	0.006137027772279747	0.0042943651996853495	0.006929934313497438	0.00484424363137474	0.003699288200506346	0.003124806641940306	0.010105120761879662	0.005758530460100675	0.0028921878969984933	0.005861711984226879	0.00904813815479997	0.005639334844295285	0.007256846798616753	0.0091115980817451	0.005471295426042892	0.007108351152065468	0.006900941500223885	0.004101822317033489	0.007222162052108631	0.010589943076222583	0.002517402616404047	0.00402199918281958	0.05075630476804624	0.009994597523100043	0.013880469073479935	0.013958660476097486	0.009766267172962464	0.004564181989115974
ubiquinol-7_biosynthesis_(prokaryotic)	0.00575897024697089	0.004904764039495252	0.005038654175108209	0.018627622278528794	0.002858259969440773	0.004985625957131304	0.0062040524736484415	0.007521530211349663	0.006137027772279747	0.0042943651996853495	0.006929934313497438	0.00484424363137474	0.003699288200506346	0.003124806641940306	0.010105120761879662	0.005758530460100675	0.0028921878969984933	0.005861711984226879	0.00904813815479997	0.005639334844295285	0.007256846798616753	0.0091115980817451	0.005471295426042892	0.007108351152065468	0.006900941500223885	0.004101822317033489	0.007222162052108631	0.010589943076222583	0.002517402616404047	0.00402199918281958	0.05075630476804624	0.009994597523100043	0.013880469073479935	0.013958660476097486	0.009766267172962464	0.004564181989115974
ubiquinol-8_biosynthesis_(prokaryotic)	0.00575897024697089	0.004904764039495252	0.005038654175108209	0.018627622278528794	0.002858259969440773	0.004985625957131304	0.0062040524736484415	0.007521530211349663	0.006137027772279747	0.0042943651996853495	0.006929934313497438	0.00484424363137474	0.003699288200506346	0.003124806641940306	0.010105120761879662	0.005758530460100675	0.0028921878969984933	0.005861711984226879	0.00904813815479997	0.005639334844295285	0.007256846798616753	0.0091115980817451	0.005471295426042892	0.007108351152065468	0.006900941500223885	0.004101822317033489	0.007222162052108631	0.010589943076222583	0.002517402616404047	0.00402199918281958	0.05075630476804624	0.009994597523100043	0.013880469073479935	0.013958660476097486	0.009766267172962464	0.004564181989115974
ubiquinol-9_biosynthesis_(prokaryotic)	0.00575897024697089	0.004904764039495252	0.005038654175108209	0.018627622278528794	0.002858259969440773	0.004985625957131304	0.0062040524736484415	0.007521530211349663	0.006137027772279747	0.0042943651996853495	0.006929934313497438	0.00484424363137474	0.003699288200506346	0.003124806641940306	0.010105120761879662	0.005758530460100675	0.0028921878969984933	0.005861711984226879	0.00904813815479997	0.005639334844295285	0.007256846798616753	0.0091115980817451	0.005471295426042892	0.007108351152065468	0.006900941500223885	0.004101822317033489	0.007222162052108631	0.010589943076222583	0.002517402616404047	0.00402199918281958	0.05075630476804624	0.009994597523100043	0.013880469073479935	0.013958660476097486	0.009766267172962464	0.004564181989115974
urate_biosynthesis_inosine_5'-phosphate_degradation	0.6854497968235321	0.8222555483889831	0.9386490315972456	0.719856242444429	0.7034764844554572	0.925878506660208	0.7270991879275727	0.8222455844497637	0.918553132407749	0.7291438628498608	0.7891330452541503	0.8452100861521563	0.8704378380060697	0.8688579045601287	0.9436155076440121	0.7726817068953084	0.8589147492077845	0.9010118535509302	0.7150766088462354	0.7445309915730285	0.9197224830463359	0.8031349545623236	0.7613636442289492	0.8195424910734408	0.7991091628453517	0.7509023449848612	0.9105542863199938	0.734012625306015	0.7278034458031919	0.8579998206048354	0.7556779332796716	0.7232874341543922	0.8203280849558381	0.7647515230005094	0.7338507420081953	0.8906095482136158
urea_cycle	0.26357989159409106	0.22609453245997888	0.18687652764100168	0.30013089041070445	0.2100011983852809	0.2141957694666689	0.28970982438843185	0.31680650644382574	0.22702060863273887	0.28558128604092003	0.24629258347872063	0.29068012139102994	0.30323493510467214	0.2515788644697742	0.21415553013722174	0.37838605728988284	0.2662441609599679	0.27222554343538363	0.2580839998145758	0.20563224075419384	0.2549575770432836	0.28156889672875884	0.17141536221411444	0.26262166027030975	0.28643630396286907	0.2998350418819796	0.2901149890383413	0.2040727208207816	0.2753769257885725	0.2685499807078583	0.11458374122001495	0.17978357812004916	0.2749183659868524	0.2963617202650487	0.27463193525697577	0.3574512309556699

## Sheet: Spearman correlation
Pathways	HAPTOGLOBIN	C-REACTIVE PROTEIN	WHITE BLOOD CELL count
(5Z)-dodec-5-enoate_biosynthesis	NA	NA	-0.567456249498068
1,4-dihydroxy-2-naphthoate_biosynthesis_I	NA	NA	-0.465113300688866
1,4-dihydroxy-6-naphthoate_biosynthesis_II	-0.429040363278849	NA	NA
4-aminobutanoate_degradation_V	NA	NA	-0.460350169737997
4-deoxy-L-threo-hex-4-enopyranuronate_degradation	-0.660874054927576	NA	NA
5-aminoimidazole_ribonucleotide_biosynthesis_I	NA	NA	0.456616904938668
5-aminoimidazole_ribonucleotide_biosynthesis_II	NA	NA	0.418125657524892
6-hydroxymethyl-dihydropterin_diphosphate_biosynthesis_I	NA	NA	0.446575709961161
8-amino-7-oxononanoate_biosynthesis_I	-0.373044996334265	NA	-0.552008257224981
acetyl-CoA_fermentation_to_butanoate_II	NA	NA	-0.579428443509711
acetylene_degradation	NA	NA	-0.488800222174266
adenine_and_adenosine_salvage_III	0.540902372186536	NA	NA
adenosine_deoxyribonucleotides_de_novo_biosynthesis_II	NA	NA	-0.416323391759699
adenosine_nucleotides_degradation_II	-0.33198172724157	NA	NA
adenosine_ribonucleotides_de_novo_biosynthesis	NA	NA	0.565010317388163
adenosylcobalamin_biosynthesis_from_cobyrinate_a,c-diamide_I	-0.377807820649091	NA	NA
adenosylcobalamin_biosynthesis_II_(late_cobalt_incorporation)	NA	0.446533930459199	NA
adenosylcobalamin_salvage_from_cobinamide_I	-0.330951927389715	NA	NA
adenosylcobalamin_salvage_from_cobinamide_II	-0.377807820649091	NA	NA
ADP-L-glycero-&beta;-D-manno-heptose_biosynthesis	NA	NA	-0.420571589634798
aerobic_respiration_I_(cytochrome_c)	NA	NA	0.430741517881247
allantoin_degradation_to_glyoxylate_III	NA	NA	-0.396627201611513
anhydromuropeptides_recycling	0.476153706501189	NA	NA
aromatic_biogenic_amine_degradation_(bacteria)	NA	0.352054761185596	NA
aspartate_superpathway	0.468687657575244	NA	NA
Bifidobacterium_shunt	NA	NA	-0.407183329664789
biotin_biosynthesis_I	-0.420029614575123	NA	-0.565267783926047
Calvin-Benson-Bassham_cycle	-0.613889436686718	NA	NA
chorismate_biosynthesis_from_3-dehydroquinate	NA	NA	0.580329576392308
chorismate_biosynthesis_I	NA	NA	0.494850685814559
cis-vaccenate_biosynthesis	NA	NA	0.585736373687888
CMP-3-deoxy-D-manno-octulosonate_biosynthesis_I	NA	NA	0.391735337391702
CMP-legionaminate_biosynthesis_I	NA	NA	-0.55677138817585
cob(II)yrinate_a,c-diamide_biosynthesis_I_(early_cobalt_insertion)	NA	NA	-0.422502588668934
cob(II)yrinate_a,c-diamide_biosynthesis_II_(late_cobalt_incorporation)	NA	0.446533930459199	NA
coenzyme_A_biosynthesis_I	0.369054521908329	NA	NA
coenzyme_M_biosynthesis_I	-0.340944999843124	NA	NA
colanic_acid_building_blocks_biosynthesis	NA	NA	-0.368820815519956
creatinine_degradation_II	0.474060992113895	NA	NA
D-fructuronate_degradation	-0.499195478186432	NA	NA
D-galacturonate_degradation_I	-0.437407487075166	NA	-0.668769332155731
D-glucarate_degradation_I	NA	NA	-0.415422258877102
dTDP-L-rhamnose_biosynthesis_I	NA	NA	0.55574152202431
fatty_acid_&beta;-oxidation_I	NA	0.359783735086487	NA
fatty_acid_elongation_--_saturated	NA	NA	0.513002076735436
formaldehyde_assimilation_II_(RuMP_Cycle)	NA	NA	-0.511683305324656
formaldehyde_oxidation_I	NA	NA	-0.515803035044216
fucose_degradation	NA	NA	-0.421343989248452
galactose_degradation_I_(Leloir_pathway)	NA	NA	-0.504376947716296
GDP-mannose_biosynthesis	NA	NA	0.588568505604621
gluconeogenesis_I	NA	NA	0.47451082932166
glucose_and_glucose-1-phosphate_degradation	-0.37626312087131	NA	-0.348094759220231
glutaryl-CoA_degradation	NA	0.346000398296565	NA
glycerol_degradation_to_butanol	NA	NA	-0.472837296825409
glycolysis_I_(from_glucose_6-phosphate)	NA	NA	0.416065925221814
glycolysis_II_(from_fructose_6-phosphate)	0.420415789519568	NA	0.504119481178411
glycolysis_III_(from_glucose)	NA	NA	0.414392392725563
gondoate_biosynthesis_(anaerobic)	NA	NA	0.548403725694594
guanosine_deoxyribonucleotides_de_novo_biosynthesis_II	NA	NA	-0.416323391759699
guanosine_ribonucleotides_de_novo_biosynthesis	0.513870126075357	NA	NA
heme_biosynthesis_I_(aerobic)	NA	NA	-0.388517005668142
heme_biosynthesis_II_(anaerobic)	NA	NA	-0.397270867956225
heterolactic_fermentation	NA	NA	-0.466658099916175
hexitol_fermentation_to_lactate,_formate,_ethanol_and_acetate	NA	NA	-0.446446976692219
incomplete_reductive_TCA_cycle	NA	NA	0.428166852502399
inosine-5'-phosphate_biosynthesis_I	NA	NA	0.566941316422299
inosine-5'-phosphate_biosynthesis_III	NA	NA	-0.438208047479906
Kdo_transfer_to_lipid_IVA_III_(Chlamydia)	NA	NA	0.399845533335073
L-1,2-propanediol_degradation	NA	NA	-0.494078286200904
L-arginine_biosynthesis_II_(acetyl_cycle)	-0.333140252074906	NA	NA
L-arginine_biosynthesis_III_(via_N-acetyl-L-citrulline)	-0.449507635334456	NA	-0.602471698650399
L-histidine_biosynthesis	-0.487996404797515	NA	NA
L-histidine_degradation_I	NA	NA	0.549948524921903
L-isoleucine_biosynthesis_I_(from_threonine)	-0.6097702372793	NA	-0.527162736319099
L-isoleucine_biosynthesis_II	-0.60758191259411	NA	-0.504376947716296
L-isoleucine_biosynthesis_III	-0.564973943723633	NA	-0.521241005947749
L-isoleucine_biosynthesis_IV	-0.682757301779482	NA	-0.4120751938846
L-leucine_degradation_I	0.411919940741769	NA	0.448506708995297
L-lysine_biosynthesis_II	NA	NA	-0.43357364979798
L-lysine_biosynthesis_III	NA	NA	0.600411966347321
L-lysine_biosynthesis_VI	NA	NA	0.360710619576585
L-lysine_fermentation_to_acetate_and_butanoate	NA	NA	-0.497167884655522
L-methionine_biosynthesis_I	NA	NA	0.398815667183533
L-methionine_biosynthesis_III	NA	NA	0.394824935846319
L-ornithine_biosynthesis	-0.426208413686249	NA	NA
L-rhamnose_degradation_I	-0.359915048223121	NA	-0.701982515542869
L-tryptophan_biosynthesis	-0.382184470019473	NA	NA
L-tyrosine_degradation_I	NA	0.362488875951799	0.341786829042053
L-valine_biosynthesis	-0.6097702372793	NA	-0.527162736319099
lactose_and_galactose_degradation_I	0.402780467056561	NA	NA
lipid_IVA_biosynthesis	NA	NA	0.40937179523681
methanogenesis_from_acetate	NA	NA	-0.524073137864482
methylerythritol_phosphate_pathway_I	NA	NA	0.575823911979324
methylerythritol_phosphate_pathway_II	NA	NA	0.575823911979324
mevalonate_pathway_I	0.455943884408546	NA	NA
mixed_acid_fermentation	NA	NA	-0.470005164908677
mycolate_biosynthesis	NA	NA	-0.564237917774508
myo-,_chiro-_and_scillo-inositol_degradation	NA	NA	-0.55625645510008
myo-inositol_degradation_I	-0.377497206136535	NA	-0.57519704373317
N10-formyl-tetrahydrofolate_biosynthesis	NA	NA	0.580844509468077
NAD_biosynthesis_I_(from_aspartate)	NA	NA	0.479788893348299
NAD_salvage_pathway_I	NA	NA	0.487126689678015
nitrate_reduction_VI_(assimilatory)	NA	NA	-0.54763132608094
norspermidine_biosynthesis	NA	NA	-0.453535766507387
octane_oxidation	NA	NA	-0.522147823847541
oleate_biosynthesis_IV_(anaerobic)	NA	NA	-0.567456249498068
palmitate_biosynthesis_II_(bacteria_and_plants)	NA	NA	-0.561920718933545
palmitoleate_biosynthesis_I_(from_(5Z)-dodec-5-enoate)	NA	NA	-0.567456249498068
pantothenate_and_coenzyme_A_biosynthesis_I	NA	NA	0.425978386930378
pentose_phosphate_pathway	NA	NA	-0.469876431639734
pentose_phosphate_pathway_(non-oxidative_branch)	NA	NA	0.356204955163601
peptidoglycan_biosynthesis_I_(meso-diaminopimelate_containing)	NA	NA	0.555870255293253
peptidoglycan_biosynthesis_IV_(Enterococcus_faecium)	NA	NA	-0.515190542307457
peptidoglycan_biosynthesis_V_(&beta;-lactam_resistance)	0.48336230546417	NA	NA
peptidoglycan_maturation_(meso-diaminopimelate_containing)	NA	NA	-0.365859950334281
phosphopantothenate_biosynthesis_I	NA	NA	0.418254390793835
polyisoprenoid_biosynthesis_(E._coli)	NA	NA	0.564624117581336
ppGpp_biosynthesis	NA	NA	-0.479660160079356
preQ0_biosynthesis	-0.330823202408233	NA	NA
purine_nucleobases_degradation_I_(anaerobic)	-0.43200103785293	NA	-0.3604531530387
purine_nucleotides_degradation_II_(aerobic)	-0.332882802111942	NA	NA
purine_ribonucleosides_degradation	NA	NA	-0.586251306763658
pyrimidine_deoxyribonucleotide_phosphorylation	0.417197664982523	NA	0.544284261088437
pyrimidine_deoxyribonucleotides_biosynthesis_from_CTP	NA	NA	-0.516349141727938
pyrimidine_deoxyribonucleotides_de_novo_biosynthesis_I	NA	NA	0.468975298757138
pyrimidine_deoxyribonucleotides_de_novo_biosynthesis_II	0.391323943704681	NA	0.332904233485028
pyrimidine_deoxyribonucleotides_de_novo_biosynthesis_III	NA	NA	0.421730189055279
pyrimidine_deoxyribonucleotides_de_novo_biosynthesis_IV	NA	NA	-0.516349141727938
pyruvate_fermentation_to_acetate_and_lactate_II	0.418999814723268	NA	0.375386212236018
pyruvate_fermentation_to_acetone	NA	NA	-0.369979414940437
pyruvate_fermentation_to_butanoate	NA	0.368543238840831	NA
pyruvate_fermentation_to_isobutanol_(engineered)	-0.385273869575036	NA	-0.626416086673684
pyruvate_fermentation_to_propanoate_I	0.35553839885274	NA	NA
queuosine_biosynthesis	NA	NA	0.391864070660644
reductive_TCA_cycle_I	NA	NA	-0.359165820349276
stearate_biosynthesis_II_(bacteria_and_plants)	NA	NA	-0.570030914876916
succinate_fermentation_to_butanoate	NA	NA	-0.508238945784567
sucrose_degradation_III_(sucrose_invertase)	NA	NA	-0.499613816765427
sucrose_degradation_IV_(sucrose_phosphorylase)	NA	NA	-0.514031942886975
sulfate_reduction_I_(assimilatory)	0.348329799889759	NA	NA
superpathay_of_heme_biosynthesis_from_glutamate	NA	NA	-0.456359438400783
superpathway_of_(Kdo)2-lipid_A_biosynthesis	NA	NA	-0.451467574180972
superpathway_of_(R,R)-butanediol_biosynthesis	NA	0.358624389001354	NA
superpathway_of_2,3-butanediol_biosynthesis	NA	0.365709281743837	NA
superpathway_of_5-aminoimidazole_ribonucleotide_biosynthesis	NA	NA	0.418125657524892
superpathway_of_arginine_and_polyamine_biosynthesis	NA	NA	-0.40293513178969
superpathway_of_aromatic_amino_acid_biosynthesis	NA	NA	0.495108152352443
superpathway_of_branched_amino_acid_biosynthesis	-0.568706968186605	NA	-0.425592187123551
superpathway_of_CDP-glucose-derived_O-antigen_building_blocks_biosynthesis	NA	NA	0.475144184910287
superpathway_of_Clostridium_acetobutylicum_acidogenic_fermentation	NA	0.373695888108092	NA
superpathway_of_demethylmenaquinol-6_biosynthesis_I	NA	NA	-0.340370763083687
superpathway_of_demethylmenaquinol-8_biosynthesis	NA	NA	-0.465113300688866
superpathway_of_demethylmenaquinol-9_biosynthesis	NA	NA	-0.340370763083687
superpathway_of_fatty_acid_biosynthesis_initiation_(E._coli)	NA	NA	-0.584577774267406
superpathway_of_fucose_and_rhamnose_degradation	NA	NA	-0.527677669394869
superpathway_of_GDP-mannose-derived_O-antigen_building_blocks_biosynthesis	NA	NA	0.521884672292461
superpathway_of_geranylgeranyl_diphosphate_biosynthesis_II_(via_MEP)	NA	NA	0.542224528785359
superpathway_of_geranylgeranyldiphosphate_biosynthesis_I_(via_mevalonate)	0.461607783593745	NA	NA
superpathway_of_glycerol_degradation_to_1,3-propanediol	NA	NA	-0.486096823526476
superpathway_of_glycolysis_and_Entner-Doudoroff	0.334298776908242	NA	NA
superpathway_of_guanosine_nucleotides_de_novo_biosynthesis_I	0.372787546371301	NA	0.54441299435738
superpathway_of_guanosine_nucleotides_de_novo_biosynthesis_II	0.383986619760218	NA	0.548274992425652
superpathway_of_heme_biosynthesis_from_uroporphyrinogen-III	-0.446032060834447	NA	NA
superpathway_of_hexitol_degradation_(bacteria)	0.364034247630539	NA	-0.354788889205235
superpathway_of_hexuronide_and_hexuronate_degradation	-0.513612676112393	NA	-0.52613287016756
superpathway_of_histidine,_purine,_and_pyrimidine_biosynthesis	NA	NA	-0.333419166560798
superpathway_of_L-alanine_biosynthesis	NA	NA	-0.435890848638943
superpathway_of_L-aspartate_and_L-asparagine_biosynthesis	-0.367638547112029	NA	-0.427265719619802
superpathway_of_L-isoleucine_biosynthesis_I	-0.510137101612385	NA	-0.431642650763844
superpathway_of_L-lysine,_L-threonine_and_L-methionine_biosynthesis_I	0.515286100871657	NA	NA
superpathway_of_L-methionine_biosynthesis_(transsulfuration)	NA	NA	0.400617932948727
superpathway_of_L-phenylalanine_biosynthesis	NA	NA	-0.467044299723002
superpathway_of_L-serine_and_glycine_biosynthesis_I	NA	NA	0.555226588948541
superpathway_of_L-threonine_metabolism	NA	NA	-0.416449474715963
superpathway_of_L-tyrosine_biosynthesis	NA	NA	-0.465756967033578
superpathway_of_menaquinol-10_biosynthesis	NA	NA	-0.340370763083687
superpathway_of_menaquinol-11_biosynthesis	NA	NA	-0.459320303586458
superpathway_of_menaquinol-12_biosynthesis	NA	NA	-0.459320303586458
superpathway_of_menaquinol-13_biosynthesis	NA	NA	-0.459320303586458
superpathway_of_menaquinol-6_biosynthesis_I	NA	NA	-0.340370763083687
superpathway_of_menaquinol-7_biosynthesis	NA	NA	-0.460092703200112
superpathway_of_menaquinol-8_biosynthesis_I	NA	NA	-0.460092703200112
superpathway_of_menaquinol-8_biosynthesis_II	-0.402780467056561	NA	NA
superpathway_of_menaquinol-9_biosynthesis	NA	NA	-0.340370763083687
superpathway_of_N-acetylglucosamine,_N-acetylmannosamine_and_N-acetylneuraminate_degradation	NA	NA	-0.670185398114098
superpathway_of_N-acetylneuraminate_degradation	NA	NA	-0.498455217344946
superpathway_of_phylloquinol_biosynthesis	NA	NA	-0.465113300688866
superpathway_of_polyamine_biosynthesis_II	-0.347557450000868	NA	NA
superpathway_of_purine_deoxyribonucleosides_degradation	NA	NA	-0.389933071626508
superpathway_of_purine_nucleotides_de_novo_biosynthesis_I	NA	NA	0.616889824771947
superpathway_of_purine_nucleotides_de_novo_biosynthesis_II	NA	NA	0.632595283582919
superpathway_of_pyrimidine_deoxyribonucleoside_salvage	0.506404077149413	NA	0.527034003050157
superpathway_of_pyrimidine_deoxyribonucleosides_degradation	NA	NA	-0.546858926467285
superpathway_of_pyrimidine_deoxyribonucleotides_de_novo_biosynthesis	-0.353993699074958	NA	NA
superpathway_of_pyrimidine_deoxyribonucleotides_de_novo_biosynthesis_(E._coli)	0.437922387001093	NA	0.3722966137814
superpathway_of_pyrimidine_nucleobases_salvage	NA	NA	0.425720920392494
superpathway_of_pyrimidine_ribonucleosides_salvage	NA	NA	0.60414523114665
superpathway_of_pyrimidine_ribonucleotides_de_novo_biosynthesis	NA	NA	0.623326488219067
superpathway_of_S-adenosyl-L-methionine_biosynthesis	NA	NA	0.397142134687282
superpathway_of_sulfate_assimilation_and_cysteine_biosynthesis	0.334427501889724	NA	NA
superpathway_of_sulfur_oxidation_(Acidianus_ambivalens)	-0.561240919260661	NA	NA
superpathway_of_tetrahydrofolate_biosynthesis	NA	NA	0.44168384574135
superpathway_of_tetrahydrofolate_biosynthesis_and_salvage	NA	NA	0.500128749841197
superpathway_of_thiamin_diphosphate_biosynthesis_I	-0.449636360315937	NA	NA
taxadiene_biosynthesis_(engineered)	0.677994477464656	NA	NA
TCA_cycle_I_(prokaryotic)	0.34987449966754	NA	0.431771384032786
TCA_cycle_V_(2-oxoglutarate:ferredoxin_oxidoreductase)	NA	NA	0.467687966067714
TCA_cycle_VI_(obligate_autotrophs)	0.336487101593433	NA	NA
TCA_cycle_VII_(acetate-producers)	-0.393512268389871	NA	-0.357363554584083
TCA_cycle_VIII_(helicobacter)	NA	NA	0.543511861474783
teichoic_acid_(poly-glycerol)_biosynthesis	NA	NA	-0.373197746663997
tetrapyrrole_biosynthesis_I_(from_glutamate)	-0.385917494482445	NA	-0.581616909081731
tetrapyrrole_biosynthesis_II_(from_glycine)	-0.389907968908381	NA	-0.567584982767011
thiazole_biosynthesis_I_(E._coli)	-0.584668865890349	NA	-0.475669428742142
tRNA_charging	NA	NA	0.56217818547143
tRNA_processing	-0.373817346223156	NA	-0.337538631166954
UDP-N-acetyl-D-glucosamine_biosynthesis_I	0.330951927389715	NA	NA
UDP-N-acetylmuramoyl-pentapeptide_biosynthesis_I_(meso-diaminopimelate_containing)	NA	NA	0.551750790687096
UMP_biosynthesis	NA	NA	0.546343993391516
urate_biosynthesis_inosine_5'-phosphate_degradation	NA	NA	0.556900121444792
